# Supplementary material for: (1E,2E)-1,2-Bis[1-(2-methoxy­phen­yl)ethyl­idene]hydrazine
Source: Acta Crystallogr Sect E Struct Rep Online. 2010 Oct 31;66(Pt 11):o2994–5. doi: 10.1107/S1600536810043266 (PMC3009129; doi:10.1107/S1600536810043266)
Supplement: Supplementary file 2 [file e-66-o2994-Isup2.hkl]

# 
# h,k,l, Fc-squared, Fo-squared, sigma(Fo-squared) and status flag 
# 
data_I
_shelx_title ' pj7_0m in P-1  (100K)' 
_shelx_refln_list_code          4 
_shelx_F_calc_maximum      135.30 
_exptl_crystal_F_000       632.00 
_reflns_d_resolution_high  0.7107 
 
loop_ 
 _symmetry_equiv_pos_as_xyz 
 'x, y, z' 
 '-x, -y, -z' 
 
_cell_length_a     7.9695 
_cell_length_b    14.8028 
_cell_length_c    15.4704 
_cell_angle_alpha 117.909 
_cell_angle_beta   90.151 
_cell_angle_gamma  91.979 
 
_shelx_F_squared_multiplier     1.000 
 
loop_ 
 _refln_index_h 
 _refln_index_k 
 _refln_index_l 
 _refln_F_squared_calc 
 _refln_F_squared_meas 
 _refln_F_squared_sigma 
 _refln_observed_status 
   1   0   0        5.55        6.74      0.34 o 
   2   0   0        0.07        0.45      0.31 o 
   3   0   0       48.60       48.13      1.30 o 
   4   0   0        1.61        2.11      0.47 o 
   5   0   0        9.52        8.05      0.76 o 
   6   0   0      184.38      188.37      3.49 o 
   7   0   0        1.44        3.15      0.93 o 
   8   0   0        2.56        2.87      1.11 o 
   9   0   0      167.46      151.68      4.78 o 
  10   0   0       41.02       36.26      3.01 o 
  11   0   0       12.79       11.17      2.40 o 
 -11   1   0       43.54       44.00      4.02 o 
 -10   1   0       94.57       98.65      4.47 o 
  -9   1   0       97.20      103.54      4.02 o 
  -8   1   0       66.22       67.63      2.99 o 
  -7   1   0       49.72       49.47      2.21 o 
  -6   1   0       16.33       15.31      1.64 o 
  -5   1   0      169.67      182.70      2.79 o 
  -4   1   0     1141.37     1131.47     10.14 o 
  -3   1   0       14.28       10.63      0.81 o 
  -2   1   0        1.90        5.25      0.39 o 
  -1   1   0       63.69       67.54      1.18 o 
   0   1   0       40.40       19.30      1.41 o 
   1   1   0      157.60      151.96      2.76 o 
   2   1   0      129.14      120.71      1.50 o 
   3   1   0        9.28        5.63      0.48 o 
   4   1   0      591.99      600.31      6.94 o 
   5   1   0      381.51      358.67      4.45 o 
   6   1   0       24.97       22.99      1.39 o 
   7   1   0       34.72       32.75      2.08 o 
   8   1   0       76.16       84.42      3.12 o 
   9   1   0       11.88       11.31      1.83 o 
  10   1   0        0.16       -0.07      1.32 o 
  11   1   0        3.63        8.59      2.32 o 
 -11   2   0      116.74      119.51      5.70 o 
 -10   2   0        0.20        0.35      1.65 o 
  -9   2   0      611.68      608.51     10.84 o 
  -8   2   0       57.15       62.42      3.34 o 
  -7   2   0       18.21       15.96      1.39 o 
  -6   2   0      212.23      185.88      3.51 o 
  -5   2   0       39.99       52.19      1.23 o 
  -4   2   0        5.76       14.31      1.02 o 
  -3   2   0      142.74      134.20      2.38 o 
  -2   2   0      140.63      137.91      1.80 o 
  -1   2   0      513.31      520.84      7.72 o 
   0   2   0    13294.06    12647.65    154.19 o 
   1   2   0      521.72      510.67      7.01 o 
   2   2   0      244.17      247.23      2.86 o 
   3   2   0       81.76       81.09      1.56 o 
   4   2   0       52.41       44.50      1.18 o 
   5   2   0       89.97       94.22      2.01 o 
   6   2   0       66.10       64.06      2.24 o 
   7   2   0       70.35       67.90      2.48 o 
   8   2   0       52.34       62.51      3.34 o 
   9   2   0      615.77      591.18     10.60 o 
  10   2   0       30.39       28.41      3.96 o 
  11   2   0       10.15       12.19      2.53 o 
 -11   3   0       13.64       13.08      2.56 o 
 -10   3   0       74.66       67.67      4.72 o 
  -9   3   0       85.06       82.08      3.81 o 
  -8   3   0      160.54      149.02      4.98 o 
  -7   3   0       41.14       43.54      2.12 o 
  -6   3   0      366.93      342.67      4.81 o 
  -5   3   0      209.34      235.19      3.11 o 
  -4   3   0       21.07       19.21      0.85 o 
  -3   3   0       72.25       67.87      1.28 o 
  -2   3   0     3177.44     3089.17     26.15 o 
  -1   3   0     4250.64     4137.92     63.68 o 
   0   3   0        0.46       -0.64      0.32 o 
   1   3   0     2913.85     2885.65     30.59 o 
   2   3   0     4818.46     4663.52     40.29 o 
   3   3   0        2.70        5.67      0.56 o 
   4   3   0       56.39       52.36      1.35 o 
   5   3   0      222.24      223.83      3.21 o 
   6   3   0      127.08      143.53      3.87 o 
   7   3   0        2.79        2.50      1.02 o 
   8   3   0      683.10      688.68     10.77 o 
   9   3   0       16.57       16.57      2.11 o 
  10   3   0       37.29       31.27      3.49 o 
 -11   4   0        0.06        1.65      1.75 o 
 -10   4   0       31.75       27.85      3.13 o 
  -9   4   0      121.08      107.35      3.63 o 
  -8   4   0      208.26      199.77      4.68 o 
  -7   4   0        0.26        0.00      0.83 o 
  -6   4   0      391.34      370.03      5.10 o 
  -5   4   0       43.62       55.47      1.49 o 
  -4   4   0      229.58      247.74      3.11 o 
  -3   4   0     1835.79     1937.90     18.64 o 
  -2   4   0      637.32      653.30      7.74 o 
  -1   4   0        0.61        1.88      0.64 o 
   0   4   0      193.97      235.06      3.38 o 
   1   4   0      193.95      168.44      2.52 o 
   2   4   0        9.95        5.57      0.58 o 
   3   4   0     1649.44     1727.27     14.91 o 
   4   4   0      128.85      118.75      2.28 o 
   5   4   0       24.83       30.96      1.36 o 
   6   4   0      717.78      711.01      9.49 o 
   7   4   0        1.87        0.49      0.98 o 
   8   4   0       41.36       35.88      2.61 o 
   9   4   0      184.13      160.08      8.07 o 
  10   4   0       56.63       63.75      4.39 o 
 -10   5   0       11.95       11.63      2.31 o 
  -9   5   0        0.47        0.59      1.05 o 
  -8   5   0      122.67      116.68      3.63 o 
  -7   5   0       23.40       19.45      2.01 o 
  -6   5   0      137.75      129.08      2.98 o 
  -5   5   0       20.06       21.11      1.13 o 
  -4   5   0      337.35      392.85      4.70 o 
  -3   5   0      809.70      882.87      8.64 o 
  -2   5   0      258.96      221.43      2.86 o 
  -1   5   0      111.73      118.55      2.28 o 
   0   5   0      151.07      168.07      2.15 o 
   1   5   0      178.46      171.57      2.49 o 
   2   5   0       14.97        4.24      0.57 o 
   3   5   0      290.83      375.85      4.52 o 
   4   5   0       49.25       63.94      1.75 o 
   5   5   0        1.88        1.57      0.62 o 
   6   5   0        0.51        0.00      0.81 o 
   7   5   0       13.04       13.43      1.50 o 
   8   5   0       75.74       75.84      3.63 o 
   9   5   0        5.89        7.20      1.61 o 
  10   5   0       12.09       14.52      3.20 o 
 -10   6   0       15.06       10.99      3.04 o 
  -9   6   0        2.90        3.86      1.43 o 
  -8   6   0       80.14       75.92      3.44 o 
  -7   6   0       13.65       11.17      1.42 o 
  -6   6   0      420.38      419.27      6.73 o 
  -5   6   0      104.07       92.16      2.10 o 
  -4   6   0       27.60       28.07      1.19 o 
  -3   6   0      222.03      223.62      3.13 o 
  -2   6   0      808.08      810.01      8.01 o 
  -1   6   0       64.77       78.29      9.26 o 
   0   6   0      499.48      607.15      5.89 o 
   1   6   0     1919.48     2023.33     17.10 o 
   2   6   0      443.49      491.56      5.67 o 
   3   6   0      220.49      204.87      3.44 o 
   4   6   0      513.72      507.28      6.04 o 
   5   6   0       50.35       53.70      2.29 o 
   6   6   0      252.67      253.39      5.04 o 
   7   6   0        0.03       -0.51      1.03 o 
   8   6   0       33.42       32.52      2.46 o 
   9   6   0        1.28        0.49      1.43 o 
  10   6   0        0.09       -2.33      1.82 o 
 -10   7   0      128.16      139.55      5.03 o 
  -9   7   0       94.45       99.41      3.79 o 
  -8   7   0       72.12       70.17      3.24 o 
  -7   7   0        8.74        4.85      1.17 o 
  -6   7   0       11.89       11.72      1.41 o 
  -5   7   0        2.16        2.38      0.75 o 
  -4   7   0      208.65      208.40      3.72 o 
  -3   7   0      881.82      862.76      8.75 o 
  -2   7   0      324.37      431.03      4.99 o 
  -1   7   0      266.03      270.78      3.26 o 
   0   7   0      139.14      175.82      2.50 o 
   1   7   0       28.05       33.00      1.35 o 
   2   7   0      347.81      409.30      5.25 o 
   3   7   0       23.39       17.27      1.21 o 
   4   7   0       26.13       29.88      1.65 o 
   5   7   0        0.00       -0.12      0.80 o 
   6   7   0       31.24       29.08      1.84 o 
   7   7   0        0.22        1.72      1.13 o 
   8   7   0      171.44      157.65      4.53 o 
   9   7   0       50.76       57.05      5.13 o 
  10   7   0      171.51      185.72      8.28 o 
 -10   8   0       15.34       18.56      2.38 o 
  -9   8   0       95.96       92.04      4.93 o 
  -8   8   0       15.49       18.44      1.92 o 
  -7   8   0        9.36        7.92      1.35 o 
  -6   8   0      103.31       94.73      3.07 o 
  -5   8   0        0.18        0.38      0.67 o 
  -4   8   0       17.19       18.63      1.32 o 
  -3   8   0       72.51       76.25      1.70 o 
  -2   8   0        3.44       10.61      1.03 o 
  -1   8   0      474.10      585.93      5.96 o 
   0   8   0       25.08       34.54      1.35 o 
   1   8   0     1086.09     1196.78     12.43 o 
   2   8   0        6.64       22.46      1.56 o 
   3   8   0       28.95       30.11      1.62 o 
   4   8   0       22.52       25.06      2.20 o 
   5   8   0       77.33       77.41      3.36 o 
   6   8   0      123.85      112.61      3.79 o 
   7   8   0      146.08      157.23      3.94 o 
   8   8   0       26.40       38.59      5.36 o 
   9   8   0       17.66       14.88      4.62 o 
  -9   9   0      101.85      107.96      5.70 o 
  -8   9   0      466.82      466.65      9.13 o 
  -7   9   0       47.06       47.60      4.29 o 
  -6   9   0        5.65        5.86      1.21 o 
  -5   9   0        4.25        2.65      0.83 o 
  -4   9   0      173.96      178.80      3.52 o 
  -3   9   0       85.33       73.19      1.93 o 
  -2   9   0      246.49      272.99      3.61 o 
  -1   9   0        7.83        9.37      0.79 o 
   0   9   0        1.81        3.00      0.63 o 
   1   9   0        5.90        3.37      0.77 o 
   2   9   0       99.96      106.38      2.50 o 
   3   9   0      365.09      384.71      6.22 o 
   4   9   0        8.72        3.97      1.41 o 
   5   9   0      164.13      162.85      3.95 o 
   6   9   0      540.25      569.89      8.44 o 
   7   9   0      161.13      174.72      5.63 o 
   8   9   0       71.88       79.39      8.87 o 
   9   9   0       13.63       17.28      5.00 o 
  -9  10   0        4.53        3.69      2.16 o 
  -8  10   0       89.07       82.79      6.48 o 
  -7  10   0       86.87       91.07      3.56 o 
  -6  10   0      352.70      365.54      6.74 o 
  -5  10   0      447.35      441.42      7.07 o 
  -4  10   0      132.20      114.86      2.90 o 
  -3  10   0      123.42      132.63      3.04 o 
  -2  10   0      473.81      464.80      5.74 o 
  -1  10   0     1221.95     1210.64     12.13 o 
   0  10   0      514.73      485.60      5.99 o 
   1  10   0      753.74      725.92      9.35 o 
   2  10   0        2.72        1.79      0.81 o 
   3  10   0      276.15      282.49      7.79 o 
   4  10   0      364.59      362.01      6.12 o 
   5  10   0       52.57       52.48      2.83 o 
   6  10   0       23.19       25.57      2.00 o 
   7  10   0       55.94       48.63      6.68 o 
   8  10   0       16.41       23.45      5.42 o 
   9  10   0       15.01       14.95      5.18 o 
  -9  11   0        0.75        2.34      1.62 o 
  -8  11   0       20.54       15.57      2.47 o 
  -7  11   0        0.65        0.25      1.29 o 
  -6  11   0       15.16       14.28      2.69 o 
  -5  11   0       23.65       16.96      2.07 o 
  -4  11   0      152.43      161.29      3.60 o 
  -3  11   0      297.25      301.58      5.02 o 
  -2  11   0      218.81      251.75      3.99 o 
  -1  11   0        0.26        2.34      0.95 o 
   0  11   0      129.52      141.73      2.93 o 
   1  11   0       83.56       96.75      2.65 o 
   2  11   0      131.84      130.70      3.41 o 
   3  11   0      577.67      585.82     11.27 o 
   4  11   0       36.20       36.09      2.05 o 
   5  11   0       86.67       81.72      4.03 o 
   6  11   0        3.07        0.89      1.93 o 
   7  11   0        0.45        3.77      2.93 o 
   8  11   0       14.08       20.24      5.27 o 
  -8  12   0       38.26       49.22      4.07 o 
  -7  12   0        0.90        0.18      1.32 o 
  -6  12   0       11.72        6.41      1.74 o 
  -5  12   0        7.49        8.87      1.65 o 
  -4  12   0        1.25        0.02      1.13 o 
  -3  12   0       13.62       16.07      1.41 o 
  -2  12   0      110.14      127.62      3.39 o 
  -1  12   0      657.11      601.51      8.53 o 
   0  12   0      124.17      116.97      2.99 o 
   1  12   0      334.33      331.03      5.37 o 
   2  12   0        1.59        1.77      1.25 o 
   3  12   0       34.07       31.53      2.78 o 
   4  12   0       61.36       62.09      3.95 o 
   5  12   0       23.64       21.65      3.35 o 
   6  12   0       22.33       24.14      3.67 o 
   7  12   0       30.71       35.93      6.06 o 
   8  12   0       43.32       63.16      8.37 o 
  -8  13   0        8.94       15.44      2.66 o 
  -7  13   0        8.91        9.17      2.15 o 
  -6  13   0       75.20       90.38      4.68 o 
  -5  13   0       40.88       42.99      3.03 o 
  -4  13   0        6.74        5.64      1.46 o 
  -3  13   0       41.83       41.35      2.89 o 
  -2  13   0       51.36       42.84      2.81 o 
  -1  13   0       44.02       38.28      3.09 o 
   0  13   0        0.10        0.37      0.99 o 
   1  13   0       77.88       72.76      2.94 o 
   2  13   0      134.75      145.86      4.56 o 
   3  13   0       92.11       97.28      4.47 o 
   4  13   0      194.97      185.59      7.62 o 
   5  13   0       56.44       53.49      8.05 o 
   6  13   0        8.58        6.47      2.70 o 
   7  13   0       62.81       59.35      7.84 o 
  -7  14   0        2.60        6.87      2.01 o 
  -6  14   0       17.00       18.00      2.64 o 
  -5  14   0       14.86        9.18      1.81 o 
  -4  14   0       18.70       24.28      2.40 o 
  -3  14   0       30.52       28.57      2.56 o 
  -2  14   0       24.28       27.53      2.49 o 
  -1  14   0        2.85        1.93      1.50 o 
   0  14   0        2.40        4.23      1.59 o 
   1  14   0       33.06       25.25      3.50 o 
   2  14   0        0.50        0.45      1.41 o 
   3  14   0        4.03        9.41      2.09 o 
   4  14   0        3.17        5.06      2.74 o 
   5  14   0        0.24        0.81      2.17 o 
   6  14   0       26.54       28.08      5.65 o 
  -6  15   0        2.10       -0.40      1.60 o 
  -5  15   0      125.74      119.68      5.39 o 
  -4  15   0        0.04       -0.05      1.33 o 
  -3  15   0        9.88        9.48      1.85 o 
  -2  15   0        1.72        1.34      1.56 o 
  -1  15   0        6.43        6.79      4.90 o 
   0  15   0        4.55        2.81      1.67 o 
   1  15   0        0.73        0.93      3.18 o 
   2  15   0      108.30      102.05      5.98 o 
   3  15   0        2.00        1.51      3.83 o 
   4  15   0       21.92       29.14      6.35 o 
   5  15   0       60.97       66.11      5.98 o 
   6  15   0       66.94       84.47     10.81 o 
  -5  16   0       14.47       19.17      4.34 o 
  -4  16   0       17.48       16.66      2.73 o 
  -3  16   0       85.51       90.77      5.26 o 
  -2  16   0        3.01       -0.32      1.61 o 
  -1  16   0        4.35        3.23      2.43 o 
   0  16   0       72.27       71.75      4.66 o 
   1  16   0        6.20        5.66      3.35 o 
   2  16   0        0.47       -0.51      3.60 o 
   3  16   0       53.59       25.09      5.47 o 
   4  16   0       38.35       44.22      8.05 o 
   5  16   0       18.42        7.80      5.29 o 
  -4  17   0        2.83        3.22      2.18 o 
  -3  17   0      100.23      131.06      5.95 o 
  -2  17   0       22.66       24.72      3.28 o 
  -1  17   0        5.15        4.52      2.16 o 
   0  17   0        0.01       -2.52      5.49 o 
   1  17   0       11.88        9.96      4.67 o 
   2  17   0        0.16        2.98      4.26 o 
   3  17   0        1.60       -3.13      1.56 o 
  -2  18   0        0.68        1.36      3.58 o 
  -1  18   0        6.67        5.80      2.88 o 
   0  18   0       87.66       76.37      9.64 o 
   1  18   0       20.06        5.41      4.72 o 
  -2 -18   1       56.91       55.22      8.46 o 
  -1 -18   1       12.48       10.38      4.57 o 
   0 -18   1        7.00        8.35      4.85 o 
   1 -18   1        2.05        1.16      1.93 o 
   2 -18   1        6.72        8.18      4.24 o 
   3 -18   1        0.00       -0.79      1.89 o 
  -4 -17   1        9.96        9.36      5.13 o 
  -3 -17   1       66.68       37.05      7.01 o 
  -2 -17   1       35.80       32.79      6.81 o 
  -1 -17   1       15.37       14.31      4.47 o 
   0 -17   1        0.69        1.04      1.64 o 
   1 -17   1       12.10        8.40      2.77 o 
   2 -17   1        0.32        4.32      2.32 o 
   3 -17   1      104.01      110.06      5.57 o 
   4 -17   1        0.06        0.95      1.67 o 
   5 -17   1        1.17        1.42      4.15 o 
  -5 -16   1       62.68       57.00      5.78 o 
  -4 -16   1      120.54      136.91      7.33 o 
  -3 -16   1       41.48       -1.59      1.45 o 
  -2 -16   1       61.70       64.34      8.47 o 
  -1 -16   1       51.43       58.04     11.14 o 
   0 -16   1        1.31        1.76      1.57 o 
   1 -16   1       32.60       37.79      3.70 o 
   2 -16   1       13.05        6.11      2.10 o 
   3 -16   1       15.91       11.28      2.49 o 
   4 -16   1       51.40       52.21      4.22 o 
   5 -16   1       52.76       60.75      5.89 o 
   6 -16   1        2.26        4.13      2.29 o 
  -6 -15   1        5.32        7.04      2.80 o 
  -5 -15   1        4.94        4.83      2.53 o 
  -4 -15   1       24.17       26.04      3.75 o 
  -3 -15   1       46.89       51.25      9.06 o 
  -2 -15   1        2.67       -3.30      5.82 o 
  -1 -15   1       33.11       31.60      3.46 o 
   0 -15   1       12.96       12.88      2.26 o 
   1 -15   1        2.05       -0.51      1.41 o 
   2 -15   1        4.37        2.47      1.51 o 
   3 -15   1       43.67       51.02      4.95 o 
   4 -15   1       11.42       17.78      2.20 o 
   5 -15   1       22.79       29.35      3.18 o 
   6 -15   1       20.76       22.66      2.94 o 
   7 -15   1       53.84       49.88      4.31 o 
  -7 -14   1        4.74        7.31      3.73 o 
  -6 -14   1        2.04       -0.51      2.26 o 
  -5 -14   1        4.15        2.44      2.31 o 
  -4 -14   1        7.83        2.20      4.29 o 
  -3 -14   1        0.94        0.00      2.01 o 
  -2 -14   1        0.00        1.76      1.38 o 
  -1 -14   1        0.75       -0.46      1.08 o 
   0 -14   1        3.46        3.59      2.26 o 
   1 -14   1       26.75       21.58      2.11 o 
   2 -14   1        7.62        3.52      1.27 o 
   3 -14   1      254.27      255.39      9.06 o 
   4 -14   1      121.10      116.32      4.15 o 
   5 -14   1       45.25       40.73      3.60 o 
   6 -14   1       22.60       18.53      2.63 o 
   7 -14   1       40.04       39.16      3.68 o 
  -7 -13   1       15.09       14.41      4.27 o 
  -6 -13   1       11.19       10.69      2.88 o 
  -5 -13   1       15.33       17.27      3.23 o 
  -4 -13   1       39.86       29.30      4.86 o 
  -3 -13   1       27.06       30.28      2.94 o 
  -2 -13   1      101.63       97.20      4.26 o 
  -1 -13   1        9.55        7.46      1.37 o 
   0 -13   1      206.10      198.15      4.49 o 
   1 -13   1       28.55       27.53      1.97 o 
   2 -13   1        7.33        6.82      1.20 o 
   3 -13   1       16.77       16.02      1.48 o 
   4 -13   1        0.57       -0.51      0.91 o 
   5 -13   1       82.16       85.13      3.65 o 
   6 -13   1       39.49       39.40      4.59 o 
   7 -13   1        0.39        1.92      1.52 o 
   8 -13   1        0.95        3.30      1.86 o 
  -8 -12   1       18.55        9.65      3.90 o 
  -7 -12   1        1.61        7.81      3.31 o 
  -6 -12   1       77.63       79.45      6.63 o 
  -5 -12   1       10.62        7.69      3.33 o 
  -4 -12   1       16.94       14.53      2.58 o 
  -3 -12   1       26.64       19.82      3.25 o 
  -2 -12   1      125.42      109.07      3.57 o 
  -1 -12   1      186.47      188.32      4.05 o 
   0 -12   1      373.23      404.36      5.59 o 
   1 -12   1       51.29       59.51      3.01 o 
   2 -12   1      940.78      945.54     10.12 o 
   3 -12   1      478.96      446.80      7.65 o 
   4 -12   1      115.77      115.06      3.11 o 
   5 -12   1       51.58       53.77      2.79 o 
   6 -12   1       58.45       52.88      3.91 o 
   7 -12   1       41.31       42.09      4.23 o 
   8 -12   1        6.77        5.45      1.80 o 
  -8 -11   1        0.25        7.09      3.95 o 
  -7 -11   1       69.36       72.44      8.40 o 
  -6 -11   1        4.09       -0.49      1.98 o 
  -5 -11   1       58.89       52.72      6.37 o 
  -4 -11   1       10.66       10.04      1.91 o 
  -3 -11   1      176.77      192.95      7.42 o 
  -2 -11   1      274.26      252.98      4.69 o 
  -1 -11   1       64.14       75.56      2.29 o 
   0 -11   1      411.35      384.27      5.55 o 
   1 -11   1        0.05        1.89      0.75 o 
   2 -11   1       99.40       93.40      2.32 o 
   3 -11   1       14.15       10.93      1.21 o 
   4 -11   1      558.01      550.50      8.76 o 
   5 -11   1        0.78        2.48      0.99 o 
   6 -11   1       25.70       27.36      2.65 o 
   7 -11   1       15.44       12.25      1.66 o 
   8 -11   1       13.13       17.22      2.25 o 
   9 -11   1       34.12       29.64      2.90 o 
  -9 -10   1        4.71        3.78      3.75 o 
  -8 -10   1       82.59      104.80     10.51 o 
  -7 -10   1      108.43       93.72      7.93 o 
  -6 -10   1       69.18       62.57      7.01 o 
  -5 -10   1       68.19       78.00      3.67 o 
  -4 -10   1      250.67      238.38      5.23 o 
  -3 -10   1       40.20       37.29      2.73 o 
  -2 -10   1        0.59        0.40      0.68 o 
  -1 -10   1      154.03      168.77      3.22 o 
   0 -10   1      332.85      347.23      4.68 o 
   1 -10   1      131.77      125.11      2.46 o 
   2 -10   1       50.77       61.32      1.78 o 
   3 -10   1      235.85      237.47      4.10 o 
   4 -10   1      366.11      348.83      5.37 o 
   5 -10   1      652.59      656.15      9.17 o 
   6 -10   1      202.57      210.78      4.84 o 
   7 -10   1      246.40      240.97      7.23 o 
   8 -10   1        3.57        3.06      1.19 o 
   9 -10   1        2.27        4.74      1.65 o 
  -9  -9   1       84.16       84.88      9.76 o 
  -8  -9   1       23.56       21.77      4.98 o 
  -7  -9   1       92.56      100.23      5.71 o 
  -6  -9   1      122.74      114.58      3.17 o 
  -5  -9   1      288.97      287.48      5.26 o 
  -4  -9   1      118.00      112.60      2.98 o 
  -3  -9   1      574.20      619.17      7.61 o 
  -2  -9   1       68.29       72.98      2.02 o 
  -1  -9   1        1.26        4.46      0.75 o 
   0  -9   1      120.21      136.42      3.17 o 
   1  -9   1      123.23      115.84      2.08 o 
   2  -9   1      132.99      131.63      2.48 o 
   3  -9   1      169.34      181.47      3.01 o 
   4  -9   1       42.73       43.14      2.10 o 
   5  -9   1      301.73      267.56      4.59 o 
   6  -9   1      285.32      262.29      7.43 o 
   7  -9   1       36.16       45.94      2.69 o 
   8  -9   1       60.33       57.77      3.15 o 
   9  -9   1        7.67        9.34      1.62 o 
  10  -9   1       82.44       74.98      4.96 o 
 -10  -8   1        1.12        4.77      3.73 o 
  -9  -8   1        3.66        1.49      2.88 o 
  -8  -8   1       13.43       16.63      3.59 o 
  -7  -8   1      251.57      250.90      6.53 o 
  -6  -8   1      167.09      169.10      3.73 o 
  -5  -8   1      634.66      646.10      8.88 o 
  -4  -8   1      127.78      134.86      5.25 o 
  -3  -8   1     1147.87     1142.62     12.14 o 
  -2  -8   1      653.04      709.65      8.07 o 
  -1  -8   1        3.02        5.82      0.68 o 
   0  -8   1      265.81      317.33      4.35 o 
   1  -8   1        0.69        2.94      0.49 o 
   2  -8   1      419.85      413.75      4.91 o 
   3  -8   1     1071.14     1075.86     11.53 o 
   4  -8   1       16.44       11.23      1.08 o 
   5  -8   1      313.20      314.40      4.89 o 
   6  -8   1       12.81       14.21      1.49 o 
   7  -8   1        0.60        4.20      1.14 o 
   8  -8   1       24.05       17.47      1.89 o 
   9  -8   1       58.96       54.78      3.25 o 
  10  -8   1       75.49       81.03      4.53 o 
 -10  -7   1       18.69       18.34      3.53 o 
  -9  -7   1        9.06        4.70      2.33 o 
  -8  -7   1        0.19        3.16      2.07 o 
  -7  -7   1       93.51      102.13      3.39 o 
  -6  -7   1       13.19       21.46      1.53 o 
  -5  -7   1        0.01        0.41      0.80 o 
  -4  -7   1      115.45      141.14      2.88 o 
  -3  -7   1        0.57        1.02      0.48 o 
  -2  -7   1      608.58      629.43      6.67 o 
  -1  -7   1      248.23      348.02      3.97 o 
   0  -7   1      309.47      339.79      3.81 o 
   1  -7   1      606.64      661.03      6.30 o 
   2  -7   1      234.40      236.22      3.41 o 
   3  -7   1       11.96       10.61      0.65 o 
   4  -7   1      208.80      236.04      3.06 o 
   5  -7   1       38.87       36.75      1.70 o 
   6  -7   1       53.30       51.96      2.53 o 
   7  -7   1        5.87        3.65      1.11 o 
   8  -7   1       54.92       45.34      2.70 o 
   9  -7   1        0.72       -0.41      1.06 o 
  10  -7   1       92.81      102.32      4.55 o 
 -10  -6   1       45.04       43.41      6.95 o 
  -9  -6   1       56.87       63.18      5.18 o 
  -8  -6   1       28.81       32.30      2.80 o 
  -7  -6   1       20.52       16.98      1.74 o 
  -6  -6   1      129.72      120.49      3.17 o 
  -5  -6   1       10.06        9.18      0.94 o 
  -4  -6   1      178.60      171.77      2.91 o 
  -3  -6   1       10.07        4.49      0.76 o 
  -2  -6   1      215.90      222.44      3.14 o 
  -1  -6   1       62.14       60.68      1.94 o 
   0  -6   1      352.10      343.20      3.69 o 
   1  -6   1      244.14      266.24      3.23 o 
   2  -6   1        6.80        3.30      0.54 o 
   3  -6   1       22.41       36.58      0.97 o 
   4  -6   1      146.64      120.71      2.23 o 
   5  -6   1       24.65       21.32      1.15 o 
   6  -6   1      150.06      136.93      3.47 o 
   7  -6   1        1.78        1.86      1.13 o 
   8  -6   1       58.77       59.56      3.01 o 
   9  -6   1      111.17      108.61      3.74 o 
  10  -6   1        2.51        3.30      1.56 o 
 -10  -5   1       37.03       47.16      6.74 o 
  -9  -5   1        1.10        3.71      1.72 o 
  -8  -5   1       72.37       77.09      4.79 o 
  -7  -5   1       39.78       36.12      2.17 o 
  -6  -5   1       11.94        7.60      1.15 o 
  -5  -5   1      411.21      425.38      5.27 o 
  -4  -5   1      735.50      762.39      8.00 o 
  -3  -5   1        0.16        0.91      0.45 o 
  -2  -5   1     2076.51     2227.28     20.05 o 
  -1  -5   1      474.48      459.31      6.74 o 
   0  -5   1       26.63       28.78      0.82 o 
   1  -5   1      620.00      629.76      6.14 o 
   2  -5   1     1513.44     1604.60     15.61 o 
   3  -5   1       15.76       14.77      0.75 o 
   4  -5   1      143.31      159.56      2.31 o 
   5  -5   1      200.63      210.10      2.94 o 
   6  -5   1       86.03      102.33      2.61 o 
   7  -5   1        6.28        4.40      1.26 o 
   8  -5   1       12.20        9.56      2.18 o 
   9  -5   1        0.94        0.21      1.03 o 
  10  -5   1       68.09       78.40      5.17 o 
 -10  -4   1        1.23        4.11      3.67 o 
  -9  -4   1       29.59       34.09      3.02 o 
  -8  -4   1        5.08        4.59      1.48 o 
  -7  -4   1       54.78       55.10      2.60 o 
  -6  -4   1      158.40      171.38      3.68 o 
  -5  -4   1      212.67      200.84      2.92 o 
  -4  -4   1      141.93      140.61      2.24 o 
  -3  -4   1      515.62      549.53      5.55 o 
  -2  -4   1      110.18      131.57      1.86 o 
  -1  -4   1       44.44       53.44      1.31 o 
   0  -4   1     2772.36     2802.83     24.36 o 
   1  -4   1      125.05       88.00      1.70 o 
   2  -4   1      159.53      158.49      2.27 o 
   3  -4   1      863.65      913.82      8.16 o 
   4  -4   1      173.39      168.86      2.34 o 
   5  -4   1      977.84     1029.93      9.59 o 
   6  -4   1       13.91       10.32      1.02 o 
   7  -4   1      162.90      148.95      3.68 o 
   8  -4   1       65.04       69.66      2.96 o 
   9  -4   1        9.69        7.75      1.69 o 
  10  -4   1       31.72       37.79      3.19 o 
  11  -4   1      170.45      188.84      6.94 o 
 -11  -3   1        3.75        4.73      2.54 o 
 -10  -3   1       46.44       52.37      3.89 o 
  -9  -3   1       34.67       33.31      2.73 o 
  -8  -3   1      621.51      592.73      9.30 o 
  -7  -3   1        6.58        6.22      1.33 o 
  -6  -3   1      628.06      630.32      7.56 o 
  -5  -3   1       16.36       13.75      0.90 o 
  -4  -3   1       34.55       50.20      1.39 o 
  -3  -3   1     1056.40     1041.07      8.85 o 
  -2  -3   1      186.33      168.09      2.54 o 
  -1  -3   1      899.22      845.88     12.68 o 
   0  -3   1        0.21       -2.53      1.27 o 
   1  -3   1      154.33      150.23      4.00 o 
   2  -3   1       47.27       46.98      0.95 o 
   3  -3   1     1177.70     1201.72     11.16 o 
   4  -3   1        2.09       12.30      1.26 o 
   5  -3   1        3.78        3.55      0.61 o 
   6  -3   1       93.91       98.15      2.31 o 
   7  -3   1        0.30        5.74      1.40 o 
   8  -3   1      530.92      514.65      8.14 o 
   9  -3   1       65.91       65.24      3.69 o 
  10  -3   1      116.59      108.99      7.00 o 
  11  -3   1       14.15        5.40      3.94 o 
 -11  -2   1      229.40      219.21      9.41 o 
 -10  -2   1       44.70       42.62      4.65 o 
  -9  -2   1       26.74       31.86      2.66 o 
  -8  -2   1       15.86       19.10      2.53 o 
  -7  -2   1      352.78      335.59      6.25 o 
  -6  -2   1       63.97       64.82      2.10 o 
  -5  -2   1      347.47      396.73      5.09 o 
  -4  -2   1      301.28      318.32      3.47 o 
  -3  -2   1      405.93      458.04      4.61 o 
  -2  -2   1      128.59      146.79      2.95 o 
  -1  -2   1     2492.14     2398.82     29.47 o 
   0  -2   1     3675.89     3658.32     44.94 o 
   1  -2   1     2619.32     2536.43     57.26 o 
   2  -2   1     1518.51     1565.85     13.79 o 
   3  -2   1      374.86      403.33      5.25 o 
   4  -2   1      141.01      138.58      2.31 o 
   5  -2   1      485.49      554.89      5.95 o 
   6  -2   1       12.61       14.25      1.21 o 
   7  -2   1       38.52       38.39      1.97 o 
   8  -2   1       13.72        8.91      1.55 o 
   9  -2   1      122.73      117.98      4.25 o 
  10  -2   1      369.72      347.74      8.10 o 
  11  -2   1      121.50      113.95      5.36 o 
 -11  -1   1        9.85        8.45      2.24 o 
 -10  -1   1       46.22       41.59      3.55 o 
  -9  -1   1       81.62       83.90      3.70 o 
  -8  -1   1        1.25        0.62      1.00 o 
  -7  -1   1        0.61        1.42      0.82 o 
  -6  -1   1        6.31        2.05      0.69 o 
  -5  -1   1      215.65      216.15      3.54 o 
  -4  -1   1      400.94      409.92      4.40 o 
  -3  -1   1       17.83       21.04      0.91 o 
  -2  -1   1     8390.32     7906.11    145.34 o 
  -1  -1   1      403.93      408.20      5.98 o 
   1  -1   1      634.53      634.40      9.33 o 
   2  -1   1     7351.40     7187.65     67.08 o 
   3  -1   1       14.96       17.17      0.81 o 
   4  -1   1      136.54      142.81      2.70 o 
   5  -1   1       53.67       61.99      1.56 o 
   6  -1   1        0.22       -0.27      0.62 o 
   7  -1   1       21.91       18.32      1.43 o 
   8  -1   1       17.91       15.20      1.76 o 
   9  -1   1       79.07       78.12      3.71 o 
  10  -1   1      180.16      183.38      5.65 o 
  11  -1   1       14.02       12.04      2.47 o 
 -11   0   1       37.04       37.64      3.73 o 
 -10   0   1      317.64      325.25     12.30 o 
  -9   0   1      337.06      310.33      7.05 o 
  -8   0   1       38.03       42.07      2.49 o 
  -7   0   1      101.63       89.69      2.85 o 
  -6   0   1        7.88       13.80      1.25 o 
  -5   0   1        8.03        5.67      0.67 o 
  -4   0   1       38.14       31.66      1.16 o 
  -3   0   1     3672.90     3977.27     32.25 o 
  -2   0   1    13697.75    13340.53    115.78 o 
  -1   0   1       72.85       52.83      1.14 o 
   0   0   1       13.03       -0.15      0.07 o 
   1   0   1       68.44       58.23      1.20 o 
   2   0   1    13656.50    13280.03    102.72 o 
   3   0   1     3727.45     3884.97     31.04 o 
   4   0   1       78.98       77.67      1.73 o 
   5   0   1        1.80        1.16      0.48 o 
   6   0   1        0.31        0.76      0.58 o 
   7   0   1       46.29       41.64      2.27 o 
   8   0   1      136.42      142.74      4.02 o 
   9   0   1      682.68      622.39     10.94 o 
  10   0   1      239.55      235.47      8.97 o 
  11   0   1       41.67       35.97      3.64 o 
 -11   1   1      216.08      221.56      8.51 o 
 -10   1   1        0.92        1.11      1.57 o 
  -9   1   1        0.02        0.99      1.20 o 
  -8   1   1      137.96      139.78      3.47 o 
  -7   1   1       84.22       81.60      2.51 o 
  -6   1   1        9.56       15.60      1.18 o 
  -5   1   1      306.19      292.70      3.45 o 
  -4   1   1      937.35      990.93      8.52 o 
  -3   1   1      141.22      125.66      1.78 o 
  -2   1   1       27.07       47.99      1.08 o 
  -1   1   1      215.53      199.91      3.09 o 
   0   1   1       30.93       26.60      1.52 o 
   1   1   1     1081.52     1019.75     12.63 o 
   2   1   1       84.88       61.51      2.07 o 
   3   1   1      278.43      261.70      3.05 o 
   4   1   1     1726.37     1728.15     14.81 o 
   5   1   1      183.47      192.10      2.97 o 
   6   1   1      102.39      102.04      2.44 o 
   7   1   1      121.28      135.94      3.27 o 
   8   1   1       87.28       83.26      3.08 o 
   9   1   1       48.16       56.76      3.48 o 
  10   1   1        3.31        4.67      1.67 o 
  11   1   1      139.79      148.84      6.08 o 
 -11   2   1        3.32        2.35      1.96 o 
 -10   2   1      181.23      187.43      6.39 o 
  -9   2   1      271.74      245.88      6.24 o 
  -8   2   1      480.03      457.40      7.48 o 
  -7   2   1        0.18        1.67      0.82 o 
  -6   2   1       12.56       15.77      1.22 o 
  -5   2   1      123.81      105.76      1.87 o 
  -4   2   1      807.03      831.54      7.80 o 
  -3   2   1      248.44      273.37      3.08 o 
  -2   2   1      969.12      959.41      9.72 o 
  -1   2   1      733.51      716.52     10.36 o 
   0   2   1     6117.95     6162.36     91.66 o 
   1   2   1       57.78       64.51      2.99 o 
   2   2   1      497.60      497.35      8.17 o 
   3   2   1       63.88       93.07      1.66 o 
   4   2   1      920.47      984.52      9.29 o 
   5   2   1      112.68       95.31      2.66 o 
   6   2   1      183.78      181.23      4.51 o 
   7   2   1       15.05       15.97      1.56 o 
   8   2   1       71.57       64.70      4.51 o 
   9   2   1        8.39        6.95      1.61 o 
  10   2   1      123.95      129.44      4.97 o 
  11   2   1        8.01        9.92      2.30 o 
 -11   3   1       53.84       48.17      5.21 o 
 -10   3   1        2.44        4.77      1.74 o 
  -9   3   1        0.41        1.43      1.21 o 
  -8   3   1      160.04      161.27      4.14 o 
  -7   3   1       88.67      105.67      2.88 o 
  -6   3   1      307.62      277.92      5.64 o 
  -5   3   1      324.65      334.12      4.07 o 
  -4   3   1     1558.85     1668.31     14.42 o 
  -3   3   1       11.33       12.76      0.69 o 
  -2   3   1     1261.20     1197.19     10.79 o 
  -1   3   1       95.54       82.89      4.08 o 
   0   3   1      184.37      193.22      2.66 o 
   1   3   1        1.15       -0.61      0.39 o 
   2   3   1      455.74      442.02      5.71 o 
   3   3   1       92.51       97.92      1.91 o 
   4   3   1     1809.99     1953.43     17.78 o 
   5   3   1      241.12      271.05      3.67 o 
   6   3   1      123.50      132.30      3.14 o 
   7   3   1        5.18        7.15      1.31 o 
   8   3   1      142.10      137.88      4.16 o 
   9   3   1       16.63       20.47      2.25 o 
  10   3   1        7.29        3.36      1.55 o 
 -10   4   1        9.98        9.16      2.14 o 
  -9   4   1        1.73        1.50      1.11 o 
  -8   4   1      109.60      111.72      3.51 o 
  -7   4   1       36.65       32.14      2.09 o 
  -6   4   1        0.18        1.45      0.75 o 
  -5   4   1       78.33       91.23      1.89 o 
  -4   4   1      221.90      230.11      3.07 o 
  -3   4   1      449.86      497.34      5.37 o 
  -2   4   1       36.88       48.17      1.16 o 
  -1   4   1      358.49      379.58      4.45 o 
   0   4   1     1523.15     1623.63     14.87 o 
   1   4   1     1569.67     1539.93     14.12 o 
   2   4   1       27.88       44.12      1.77 o 
   3   4   1      428.75      468.32      5.81 o 
   4   4   1      863.11      913.66      9.36 o 
   5   4   1        0.04        0.20      0.55 o 
   6   4   1        9.64       18.05      1.68 o 
   7   4   1      132.32      116.51      3.39 o 
   8   4   1        7.23        7.35      1.96 o 
   9   4   1        9.02        8.07      1.62 o 
  10   4   1       27.78       26.08      2.69 o 
 -10   5   1       42.23       52.10      3.57 o 
  -9   5   1        6.66        7.83      2.85 o 
  -8   5   1      132.06      145.24      4.20 o 
  -7   5   1       33.95       31.12      2.07 o 
  -6   5   1       17.08       17.88      1.37 o 
  -5   5   1      119.86      135.44      3.14 o 
  -4   5   1      231.41      222.51      3.47 o 
  -3   5   1        1.12        1.53      0.49 o 
  -2   5   1      370.05      413.75      5.32 o 
  -1   5   1     3376.01     3574.94     30.54 o 
   0   5   1        0.84       -0.70      0.35 o 
   1   5   1     4011.17     4170.53     36.47 o 
   2   5   1      437.84      501.77      5.71 o 
   3   5   1       48.33       64.26      1.80 o 
   4   5   1      155.08      147.18      2.72 o 
   5   5   1      110.56       93.94      2.77 o 
   6   5   1      123.77      116.45      2.65 o 
   7   5   1       71.32       63.45      2.86 o 
   8   5   1        1.49       -0.46      1.05 o 
   9   5   1        5.50        4.10      1.85 o 
  10   5   1      120.24      131.29      6.96 o 
 -10   6   1       33.04       32.10      2.90 o 
  -9   6   1       44.78       36.59      4.26 o 
  -8   6   1       36.69       39.63      2.54 o 
  -7   6   1        0.03        2.20      0.99 o 
  -6   6   1      197.66      169.36      3.96 o 
  -5   6   1       57.29       46.77      1.68 o 
  -4   6   1      119.24      119.79      2.39 o 
  -3   6   1      603.16      605.68      6.58 o 
  -2   6   1     1421.88     1497.38     13.79 o 
  -1   6   1      333.07      345.71      3.77 o 
   0   6   1      496.22      632.34      5.87 o 
   1   6   1      309.55      285.10      3.45 o 
   2   6   1       74.37       90.32      2.08 o 
   3   6   1      596.80      605.98      7.40 o 
   4   6   1      161.46      159.21      2.95 o 
   5   6   1       44.58       50.92      2.34 o 
   6   6   1       15.61        9.36      1.10 o 
   7   6   1       40.19       45.92      2.48 o 
   8   6   1        0.34        0.51      1.19 o 
   9   6   1        6.44        7.55      1.69 o 
  10   6   1        8.94       12.97      7.46 o 
 -10   7   1      113.62      111.55      5.01 o 
  -9   7   1      132.06      127.02      4.54 o 
  -8   7   1        2.30        2.57      1.14 o 
  -7   7   1      251.81      235.79      6.80 o 
  -6   7   1        0.03       -0.53      0.77 o 
  -5   7   1       15.41        9.60      1.09 o 
  -4   7   1      171.91      196.48      3.22 o 
  -3   7   1        0.04        0.13      0.41 o 
  -2   7   1      678.30      753.95      7.83 o 
  -1   7   1      103.00       83.60      1.62 o 
   0   7   1        6.44        7.37      0.62 o 
   1   7   1       17.23       32.04      1.19 o 
   2   7   1      128.29      120.61      2.36 o 
   3   7   1       57.18       48.63      1.84 o 
   4   7   1      119.92      119.33      3.06 o 
   5   7   1       68.86       59.01      3.02 o 
   6   7   1        3.73        4.31      1.18 o 
   7   7   1       56.17       57.31      4.28 o 
   8   7   1      351.03      330.00      7.01 o 
   9   7   1        6.02        8.97      3.35 o 
  10   7   1        3.22        4.76      2.55 o 
 -10   8   1       25.57       23.71      3.03 o 
  -9   8   1       39.48       34.17      2.93 o 
  -8   8   1        9.03       11.31      2.09 o 
  -7   8   1      124.55      121.73      3.73 o 
  -6   8   1      400.27      393.92      7.25 o 
  -5   8   1       15.60       20.34      1.46 o 
  -4   8   1        2.68        2.82      0.77 o 
  -3   8   1      262.83      248.47      3.47 o 
  -2   8   1        1.90        0.02      0.47 o 
  -1   8   1       31.38       35.01      1.39 o 
   0   8   1        7.35        1.54      0.54 o 
   1   8   1      162.79      180.88      2.81 o 
   2   8   1       54.72       47.96      1.55 o 
   3   8   1      470.32      489.68      6.60 o 
   4   8   1      186.62      184.12      4.13 o 
   5   8   1        7.98        8.53      1.20 o 
   6   8   1       16.23       18.38      1.70 o 
   7   8   1        0.79        2.46      1.06 o 
   8   8   1      152.85      146.47      7.45 o 
   9   8   1      268.40      277.04     15.50 o 
  -9   9   1       35.91       33.60      4.17 o 
  -8   9   1        5.30        9.28      1.75 o 
  -7   9   1      167.69      154.29      5.25 o 
  -6   9   1       49.53       56.23      3.89 o 
  -5   9   1        0.04        0.66      0.84 o 
  -4   9   1      320.29      305.54      4.91 o 
  -3   9   1      697.02      720.00      8.08 o 
  -2   9   1      173.31      163.30      2.71 o 
  -1   9   1      423.70      435.87      5.44 o 
   0   9   1        0.35        1.49      0.65 o 
   1   9   1      316.75      309.68      4.37 o 
   2   9   1      826.44      801.28      8.74 o 
   3   9   1       16.21       16.73      1.59 o 
   4   9   1       10.77       12.84      1.52 o 
   5   9   1       19.97       20.06      1.72 o 
   6   9   1        6.14        6.72      1.31 o 
   7   9   1       74.13       82.36      3.07 o 
   8   9   1      640.17      613.89     20.38 o 
   9   9   1       91.41       85.99      9.87 o 
  -9  10   1       41.94       38.78      3.66 o 
  -8  10   1       52.26       67.13      4.51 o 
  -7  10   1       80.61       84.07      4.32 o 
  -6  10   1        1.58        1.69      1.37 o 
  -5  10   1       13.71       15.60      1.59 o 
  -4  10   1      154.67      155.98      3.61 o 
  -3  10   1     1483.98     1445.80     15.36 o 
  -2  10   1      528.55      532.10      6.36 o 
  -1  10   1      351.93      364.42      5.33 o 
   0  10   1      115.59      121.25      2.89 o 
   1  10   1       90.95       90.63      2.92 o 
   2  10   1     1171.62     1110.96     17.32 o 
   3  10   1     1181.78     1150.97     14.36 o 
   4  10   1        8.90        8.02      1.52 o 
   5  10   1        5.76        3.31      1.18 o 
   6  10   1      133.07      127.29      3.72 o 
   7  10   1       48.97       60.75      5.11 o 
   8  10   1        0.72       -0.74      2.61 o 
  -9  11   1       11.61       18.82      3.07 o 
  -8  11   1       45.37       44.93      3.88 o 
  -7  11   1       48.10       49.42      3.85 o 
  -6  11   1      110.60       92.92      4.32 o 
  -5  11   1       42.71       39.19      3.58 o 
  -4  11   1        1.76       -0.37      1.08 o 
  -3  11   1      142.94      124.41      4.93 o 
  -2  11   1       41.04       36.56      4.13 o 
  -1  11   1      219.02      234.65      4.57 o 
   0  11   1       42.78       43.41      2.24 o 
   1  11   1      503.89      491.05      6.84 o 
   2  11   1      200.44      220.67      5.20 o 
   3  11   1       25.12       23.32      1.94 o 
   4  11   1       31.72       33.27      2.68 o 
   5  11   1       15.37       11.37      2.65 o 
   6  11   1       14.59       19.33      3.13 o 
   7  11   1       13.43       22.23      5.08 o 
   8  11   1        1.01       -0.51      2.96 o 
  -8  12   1        3.26        3.43      1.78 o 
  -7  12   1        4.29        4.80      2.27 o 
  -6  12   1      146.87      143.59      5.55 o 
  -5  12   1       15.78       19.74      2.19 o 
  -4  12   1      118.28      109.48      3.98 o 
  -3  12   1        7.58        4.76      1.33 o 
  -2  12   1       50.55       63.46      3.31 o 
  -1  12   1       12.24       14.75      2.02 o 
   0  12   1        1.37        3.28      1.19 o 
   1  12   1      531.35      512.91      7.27 o 
   2  12   1      111.75      100.72      3.31 o 
   3  12   1        8.33       10.98      1.63 o 
   4  12   1        0.52        0.30      1.39 o 
   5  12   1        3.80        3.73      2.00 o 
   6  12   1        0.01        0.20      1.99 o 
   7  12   1       21.79       35.44      6.21 o 
  -7  13   1       11.71       21.62      2.94 o 
  -6  13   1      118.02      114.70      5.11 o 
  -5  13   1       26.79       23.64      2.47 o 
  -4  13   1       49.88       54.11      3.35 o 
  -3  13   1      381.63      375.06      8.00 o 
  -2  13   1        0.16        0.53      1.27 o 
  -1  13   1       65.15       61.69      3.38 o 
   0  13   1        0.80       -0.65      1.92 o 
   1  13   1       10.38       11.65      1.78 o 
   2  13   1        0.38        1.75      1.86 o 
   3  13   1        8.48       10.72      2.04 o 
   4  13   1       69.68       82.25      5.46 o 
   5  13   1        7.72        4.20      2.99 o 
   6  13   1       29.04       23.74      3.75 o 
   7  13   1        2.26        6.72      3.82 o 
  -7  14   1       48.69       68.70      4.97 o 
  -6  14   1       21.15       21.70      3.33 o 
  -5  14   1       53.45       60.15      3.91 o 
  -4  14   1        5.29        5.84      1.63 o 
  -3  14   1      123.08      127.76      6.43 o 
  -2  14   1        0.99        1.25      1.27 o 
  -1  14   1       28.22       27.32      3.13 o 
   0  14   1       14.36       15.26      2.35 o 
   1  14   1       86.72       85.04      5.53 o 
   2  14   1        0.40       -0.04      1.93 o 
   3  14   1       59.82       52.15      5.03 o 
   4  14   1       53.34       42.74      7.06 o 
   5  14   1       30.02       28.65      3.92 o 
   6  14   1        1.16        4.22      2.54 o 
  -6  15   1       45.72       55.26      4.54 o 
  -5  15   1       34.37       35.61      3.64 o 
  -4  15   1        0.25       -0.42      1.26 o 
  -3  15   1        7.57        5.10      2.12 o 
  -2  15   1        0.52       -1.14      1.40 o 
  -1  15   1       57.19       64.74      4.41 o 
   0  15   1       34.23       39.52      3.47 o 
   1  15   1       19.84       21.69      4.45 o 
   2  15   1       75.74       82.77      6.18 o 
   3  15   1       14.43        7.09      4.10 o 
   4  15   1       20.77       17.68      5.78 o 
   5  15   1        1.31        6.74      4.65 o 
  -5  16   1       34.97       39.71      4.21 o 
  -4  16   1        0.17        1.17      1.69 o 
  -3  16   1        4.07        1.20      1.71 o 
  -2  16   1      102.62      109.45      7.70 o 
  -1  16   1      161.67      204.37      7.04 o 
   0  16   1        9.22       11.49      3.03 o 
   1  16   1        1.35        4.05      7.18 o 
   2  16   1       12.63       11.72      3.08 o 
   3  16   1       27.41       24.03      5.96 o 
   4  16   1        8.42        6.25      4.66 o 
  -3  17   1       42.45       58.54      6.33 o 
  -2  17   1        9.05        5.96      2.39 o 
  -1  17   1      106.93      105.26      8.57 o 
   0  17   1       22.37       21.23      4.34 o 
   1  17   1        1.67        4.88      5.49 o 
   2  17   1       25.45       14.10      5.41 o 
   3  17   1        2.56       -2.69      2.44 o 
  -1 -19   2        7.83       19.97      5.65 o 
   0 -19   2       71.60       76.53      9.81 o 
   1 -19   2        7.08        5.57      2.93 o 
   2 -19   2       77.16       83.31      8.65 o 
  -3 -18   2        4.73        2.47      4.52 o 
  -2 -18   2        0.30        2.49      4.14 o 
  -1 -18   2        0.26       -2.30      3.21 o 
   0 -18   2       19.55       14.33      5.08 o 
   1 -18   2        0.45       -0.11      2.53 o 
   2 -18   2        0.07       -2.41      1.62 o 
   3 -18   2        0.34        1.79      2.80 o 
   4 -18   2       42.81       48.98      5.64 o 
  -4 -17   2       30.52       30.73      4.57 o 
  -3 -17   2       24.25       28.90      4.25 o 
  -2 -17   2      109.19      118.39     10.51 o 
  -1 -17   2       59.05       50.72      7.42 o 
   0 -17   2       25.88       22.35      3.71 o 
   1 -17   2        5.46        4.78      2.93 o 
   2 -17   2       10.88        6.77      3.69 o 
   3 -17   2       64.60       80.55      5.23 o 
   4 -17   2       33.70       30.27      3.74 o 
   5 -17   2        9.21       13.87      3.12 o 
  -5 -16   2        6.15        5.24      8.53 o 
  -4 -16   2        9.65       18.20      3.59 o 
  -3 -16   2        7.57        3.35      6.76 o 
  -2 -16   2       12.67       10.63      2.86 o 
  -1 -16   2      108.54      124.50     14.14 o 
   0 -16   2       10.39        3.30      1.48 o 
   1 -16   2        7.00       11.22      2.20 o 
   2 -16   2       42.05       38.88      4.27 o 
   3 -16   2       42.82       48.81      3.95 o 
   4 -16   2        9.05        8.83      2.88 o 
   5 -16   2        9.86       10.96      3.52 o 
   6 -16   2       63.44       58.15      5.56 o 
  -6 -15   2       87.84       90.79      7.10 o 
  -5 -15   2        0.71        0.23      2.69 o 
  -4 -15   2        2.33        1.89      2.51 o 
  -3 -15   2      121.71      139.60      9.08 o 
  -2 -15   2       70.05       68.73      7.24 o 
  -1 -15   2       12.19       19.56      2.34 o 
   0 -15   2        3.14        5.69      2.31 o 
   1 -15   2        0.14       -0.38      1.17 o 
   2 -15   2        0.98       -0.16      1.19 o 
   3 -15   2        9.34        7.53      2.33 o 
   4 -15   2        0.01        0.77      2.11 o 
   5 -15   2       35.66       43.82      3.66 o 
   6 -15   2        8.09        8.62      2.06 o 
   7 -15   2       11.31        9.51      2.20 o 
  -7 -14   2        4.88        2.46      3.09 o 
  -6 -14   2        5.04        6.15      3.00 o 
  -5 -14   2      122.73      115.87      9.03 o 
  -4 -14   2       21.00       10.79      3.84 o 
  -3 -14   2       53.24       68.92      7.14 o 
  -2 -14   2        4.63        0.53      3.49 o 
  -1 -14   2       44.93       46.03      3.83 o 
   0 -14   2      193.04      192.74      5.02 o 
   1 -14   2       12.39        9.34      1.61 o 
   2 -14   2       54.83       55.04      3.10 o 
   3 -14   2        0.60        1.11      0.97 o 
   4 -14   2       26.06       27.48      1.94 o 
   5 -14   2        7.03        5.78      1.45 o 
   6 -14   2       68.84       75.73      4.73 o 
   7 -14   2        1.10        1.50      1.95 o 
   8 -14   2        8.96        9.23      2.79 o 
  -8 -13   2       30.64       35.09      6.69 o 
  -7 -13   2        2.22        4.48      3.43 o 
  -6 -13   2       13.16       13.66      4.17 o 
  -5 -13   2        7.92        2.65      2.60 o 
  -4 -13   2       58.00       60.87      6.77 o 
  -3 -13   2       10.27       12.36      2.83 o 
  -2 -13   2      466.71      430.62      7.92 o 
  -1 -13   2      150.68      139.62      4.09 o 
   0 -13   2       66.63       83.50      2.86 o 
   1 -13   2       22.88       23.13      1.84 o 
   2 -13   2       31.50       31.07      1.72 o 
   3 -13   2       16.57       28.13      1.70 o 
   4 -13   2       13.16        9.87      1.31 o 
   5 -13   2        4.27        5.17      2.06 o 
   6 -13   2       12.19       16.37      3.75 o 
   7 -13   2       37.57       40.09      3.11 o 
   8 -13   2        5.01       10.48      4.19 o 
  -8 -12   2        8.14       12.91      4.22 o 
  -7 -12   2       11.08       12.95      4.38 o 
  -6 -12   2      110.76       83.88      8.60 o 
  -5 -12   2       26.41       27.24      4.85 o 
  -4 -12   2       23.63       22.95      4.44 o 
  -3 -12   2       32.73       36.17      2.91 o 
  -2 -12   2       19.85       26.51      2.52 o 
  -1 -12   2       61.20       58.41      2.50 o 
   0 -12   2     1592.43     1598.87     17.83 o 
   1 -12   2        1.12        1.71      0.77 o 
   2 -12   2     1016.57     1000.63     10.56 o 
   3 -12   2        0.47        1.70      0.81 o 
   4 -12   2      208.19      216.22      4.24 o 
   5 -12   2      110.68      102.57      3.00 o 
   6 -12   2      132.19      125.13      3.81 o 
   7 -12   2      132.53      121.44      4.38 o 
   8 -12   2       23.33       29.52      2.78 o 
   9 -12   2        2.63        4.23      1.63 o 
  -9 -11   2        8.76       13.09      4.64 o 
  -8 -11   2        1.02        6.11      3.64 o 
  -7 -11   2        1.29        9.62      3.79 o 
  -6 -11   2        9.67        3.89      2.80 o 
  -5 -11   2      962.43      945.97     28.19 o 
  -4 -11   2      192.30      184.19      7.45 o 
  -3 -11   2       34.37       34.79      2.75 o 
  -2 -11   2        5.06        4.71      1.07 o 
  -1 -11   2       69.42       74.20      2.18 o 
   0 -11   2      324.81      336.19      4.98 o 
   1 -11   2       46.61       48.81      1.75 o 
   2 -11   2       53.65       60.92      1.96 o 
   3 -11   2       58.47       51.29      2.22 o 
   4 -11   2      164.34      179.34      3.70 o 
   5 -11   2        1.71        5.02      1.21 o 
   6 -11   2       31.01       25.07      2.20 o 
   7 -11   2      186.20      187.32      6.59 o 
   8 -11   2        1.95        2.70      1.25 o 
   9 -11   2       32.35       32.77      3.00 o 
  -9 -10   2        1.02        5.67      3.69 o 
  -8 -10   2        1.70        7.58      3.67 o 
  -7 -10   2      372.65      393.41     16.83 o 
  -6 -10   2        6.02        5.72      2.94 o 
  -5 -10   2      591.76      575.74     15.20 o 
  -4 -10   2      148.99      142.49      5.72 o 
  -3 -10   2       19.94       14.59      1.08 o 
  -2 -10   2       29.47       34.33      2.41 o 
  -1 -10   2       41.38       45.94      1.67 o 
   0 -10   2       83.76       67.46      1.79 o 
   1 -10   2      107.25       98.98      1.97 o 
   2 -10   2       32.80       30.41      2.16 o 
   3 -10   2      335.18      322.99      5.46 o 
   4 -10   2        3.36        6.70      1.02 o 
   5 -10   2      590.82      597.47      8.52 o 
   6 -10   2      270.68      255.87      5.37 o 
   7 -10   2      239.13      237.71      5.37 o 
   8 -10   2       14.90       11.29      1.75 o 
   9 -10   2        1.89        3.78      1.37 o 
  -9  -9   2       51.79       43.38      7.06 o 
  -8  -9   2        9.51        4.18      3.24 o 
  -7  -9   2       42.31       47.62      6.38 o 
  -6  -9   2       97.52       97.22     13.81 o 
  -5  -9   2      670.64      683.60      9.24 o 
  -4  -9   2        4.95        6.26      0.99 o 
  -3  -9   2      139.71      158.72      2.74 o 
  -2  -9   2      262.65      297.81      4.34 o 
  -1  -9   2        1.30        0.33      0.48 o 
   0  -9   2       81.18       82.85      1.84 o 
   1  -9   2       16.30       17.82      0.93 o 
   2  -9   2       28.27       35.06      1.42 o 
   3  -9   2      301.21      301.06      4.52 o 
   4  -9   2      681.95      707.41     13.64 o 
   5  -9   2        1.12        1.61      0.78 o 
   6  -9   2       21.85       24.13      1.89 o 
   7  -9   2      300.30      273.21      5.71 o 
   8  -9   2       17.78       20.69      2.00 o 
   9  -9   2        0.18        0.49      1.16 o 
  10  -9   2        1.16        0.76      1.30 o 
 -10  -8   2       96.59       77.14      9.61 o 
  -9  -8   2       21.88       19.74      4.89 o 
  -8  -8   2       75.97       83.61      5.74 o 
  -7  -8   2       69.11       76.58      4.58 o 
  -6  -8   2        4.59        6.94      1.17 o 
  -5  -8   2      156.37      139.00      3.28 o 
  -4  -8   2       77.78       61.51      1.89 o 
  -3  -8   2      308.14      319.92      4.10 o 
  -2  -8   2      114.92      117.19      2.34 o 
  -1  -8   2      581.04      648.96      6.89 o 
   0  -8   2      853.36      887.93      8.82 o 
   1  -8   2     1626.48     1716.73     14.63 o 
   2  -8   2      277.58      294.57      4.03 o 
   3  -8   2      536.85      609.44      7.81 o 
   4  -8   2       21.46       18.20      1.31 o 
   5  -8   2      124.90      136.07      3.60 o 
   6  -8   2        5.31        1.96      0.89 o 
   7  -8   2       15.86       16.89      2.51 o 
   8  -8   2       72.09       78.71      3.35 o 
   9  -8   2       26.96       23.50      2.80 o 
  10  -8   2       12.36        9.69      1.78 o 
 -10  -7   2        0.00       -0.81      2.82 o 
  -9  -7   2        0.11       -1.59      2.63 o 
  -8  -7   2      306.22      299.20      9.37 o 
  -7  -7   2       31.76       29.94      2.11 o 
  -6  -7   2       14.52       17.76      1.52 o 
  -5  -7   2        0.01        0.29      0.66 o 
  -4  -7   2        8.39        9.08      0.76 o 
  -3  -7   2      120.89      128.98      2.23 o 
  -2  -7   2     1088.91     1133.57     10.29 o 
  -1  -7   2     2198.67     2485.62     22.46 o 
   0  -7   2        5.40        7.12      0.54 o 
   1  -7   2     1148.44     1285.83     11.97 o 
   2  -7   2     1037.72     1097.42     11.15 o 
   3  -7   2      164.96      162.57      3.24 o 
   4  -7   2      113.34      132.77      2.67 o 
   5  -7   2       80.98       82.35      2.21 o 
   6  -7   2      264.68      248.30      4.90 o 
   7  -7   2       11.34        6.04      1.18 o 
   8  -7   2      150.47      151.04      4.22 o 
   9  -7   2      107.43      117.69      4.20 o 
  10  -7   2       47.85       52.93      3.75 o 
 -10  -6   2        1.84        4.63      2.48 o 
  -9  -6   2       74.89       78.75      5.79 o 
  -8  -6   2       50.23       58.08      4.71 o 
  -7  -6   2       21.58       22.48      1.87 o 
  -6  -6   2       29.43       34.84      1.93 o 
  -5  -6   2        9.06       11.12      1.06 o 
  -4  -6   2       39.69       43.69      1.70 o 
  -3  -6   2      142.48      167.51      2.60 o 
  -2  -6   2      222.91      240.11      3.04 o 
  -1  -6   2      512.05      599.33      6.24 o 
   0  -6   2     2262.99     2604.01     21.40 o 
   1  -6   2     1031.64     1107.66     10.25 o 
   2  -6   2       47.42       59.38      1.76 o 
   3  -6   2        1.74        1.59      0.62 o 
   4  -6   2      321.33      363.35      4.84 o 
   5  -6   2        0.42        0.61      0.47 o 
   6  -6   2        0.04       -0.30      0.77 o 
   7  -6   2       96.42       95.03      3.07 o 
   8  -6   2      212.32      184.78      5.02 o 
   9  -6   2        9.03        6.55      1.55 o 
  10  -6   2       13.32       10.77      2.03 o 
 -10  -5   2        0.19       -2.08      1.76 o 
  -9  -5   2        1.01        2.17      1.90 o 
  -8  -5   2        1.49        1.69      1.39 o 
  -7  -5   2      202.43      195.74      4.23 o 
  -6  -5   2        6.03        4.16      0.96 o 
  -5  -5   2        4.85        4.42      0.93 o 
  -4  -5   2       59.51       72.40      1.43 o 
  -3  -5   2        3.37        5.52      0.53 o 
  -2  -5   2     2354.89     2368.37     23.28 o 
  -1  -5   2     1506.54     1642.16     16.23 o 
   0  -5   2        0.02       -0.08      0.26 o 
   1  -5   2     2047.04     2135.00     20.43 o 
   2  -5   2     2001.40     2170.58     21.82 o 
   3  -5   2      199.34      215.32      3.50 o 
   4  -5   2      554.76      586.83      5.81 o 
   5  -5   2        1.48        0.38      0.47 o 
   6  -5   2       45.82       55.87      2.63 o 
   7  -5   2        1.06        5.01      1.20 o 
   8  -5   2       77.09       83.68      3.10 o 
   9  -5   2       24.01       26.40      2.32 o 
  10  -5   2        0.24        2.67      1.51 o 
 -10  -4   2        0.03        0.30      2.09 o 
  -9  -4   2        5.43        4.47      1.64 o 
  -8  -4   2      380.20      376.31      7.48 o 
  -7  -4   2      143.67      138.55      4.00 o 
  -6  -4   2      148.81      149.78      3.48 o 
  -5  -4   2     1673.20     1638.99     15.02 o 
  -4  -4   2      255.74      227.60      2.91 o 
  -3  -4   2      731.13      725.70      6.81 o 
  -2  -4   2      233.05      218.14      3.10 o 
  -1  -4   2      458.42      455.44      6.70 o 
   0  -4   2     4003.39     3989.23     37.73 o 
   1  -4   2      292.07      287.09      3.98 o 
   2  -4   2      106.59      104.18      1.99 o 
   3  -4   2     1637.61     1554.76     13.13 o 
   4  -4   2        1.36        0.92      0.35 o 
   5  -4   2     1645.38     1675.75     15.84 o 
   6  -4   2      396.03      387.27      5.18 o 
   7  -4   2       68.52       62.77      2.60 o 
   8  -4   2      564.32      535.14      9.79 o 
   9  -4   2        0.65        1.18      1.25 o 
  10  -4   2        0.38       -0.43      1.30 o 
  11  -4   2        7.34        3.65      1.93 o 
 -11  -3   2       22.17       28.85      4.38 o 
 -10  -3   2       41.71       42.16      4.66 o 
  -9  -3   2       48.58       48.39      3.48 o 
  -8  -3   2      300.64      305.83      6.06 o 
  -7  -3   2       33.66       36.76      2.21 o 
  -6  -3   2        0.34        1.09      1.17 o 
  -5  -3   2      330.04      367.18      4.29 o 
  -4  -3   2      392.22      387.20      4.18 o 
  -3  -3   2     1791.25     1723.81     18.26 o 
  -2  -3   2     2555.97     2449.59     30.01 o 
  -1  -3   2     2992.91     3118.40     33.20 o 
   0  -3   2       25.11       22.78      0.78 o 
   1  -3   2     2804.85     2925.26     44.38 o 
   2  -3   2     4049.41     4057.84     40.31 o 
   3  -3   2     1025.09     1010.09      8.82 o 
   4  -3   2      351.93      338.91      4.14 o 
   5  -3   2      203.34      235.95      3.48 o 
   6  -3   2      141.29      122.74      2.58 o 
   7  -3   2        1.17        2.24      0.92 o 
   8  -3   2      703.78      653.45     10.89 o 
   9  -3   2        3.45        5.37      1.50 o 
  10  -3   2        2.21        0.51      1.41 o 
  11  -3   2       40.28       44.15      3.57 o 
 -11  -2   2        1.94       -0.46      2.38 o 
 -10  -2   2        2.17        4.87      1.69 o 
  -9  -2   2        3.56        0.48      1.42 o 
  -8  -2   2       77.77       90.96      4.83 o 
  -7  -2   2      103.73       96.63      3.22 o 
  -6  -2   2       55.11       57.58      2.09 o 
  -5  -2   2     1142.09     1140.12     14.71 o 
  -4  -2   2      780.80      783.98      7.49 o 
  -3  -2   2       34.28       40.41      1.02 o 
  -2  -2   2     1582.14     1540.23     16.70 o 
  -1  -2   2    17404.00    16685.51    197.24 o 
   0  -2   2     1541.99     1489.39     21.44 o 
   1  -2   2    18306.49    16205.49    616.33 o 
   2  -2   2     2584.47     2475.99     19.75 o 
   3  -2   2       66.71       69.65      1.41 o 
   4  -2   2      246.57      216.51      2.88 o 
   5  -2   2      540.15      549.34      5.89 o 
   6  -2   2      195.61      186.80      3.49 o 
   7  -2   2      117.66      109.61      2.86 o 
   8  -2   2        1.38        5.50      1.36 o 
   9  -2   2       17.82       14.97      2.03 o 
  10  -2   2       15.28       16.54      2.63 o 
  11  -2   2       49.50       59.47      4.68 o 
 -11  -1   2      198.97      205.62      7.03 o 
 -10  -1   2      385.17      388.37      9.41 o 
  -9  -1   2       11.22       10.05      1.85 o 
  -8  -1   2      300.99      295.92      5.92 o 
  -7  -1   2       12.72       14.96      1.36 o 
  -6  -1   2       13.31       10.80      1.10 o 
  -5  -1   2       11.55       15.18      1.04 o 
  -4  -1   2      229.81      238.28      2.86 o 
  -3  -1   2     2204.64     2064.78     15.40 o 
  -2  -1   2     6826.56     6647.07     80.43 o 
  -1  -1   2     1660.46     1663.87     17.83 o 
   0  -1   2        0.59       -0.52      0.26 o 
   1  -1   2     1804.78     1857.78     26.63 o 
   2  -1   2    10103.58     9730.56     80.67 o 
   3  -1   2     1973.95     1940.84     20.63 o 
   4  -1   2      411.82      405.56      4.38 o 
   5  -1   2        3.81        4.55      0.58 o 
   6  -1   2        2.19        3.18      0.70 o 
   7  -1   2       18.23       19.73      1.66 o 
   8  -1   2      229.96      231.97      5.19 o 
   9  -1   2       14.48        8.14      1.72 o 
  10  -1   2      215.22      212.72      6.16 o 
  11  -1   2      147.09      138.49      5.44 o 
 -11   0   2      135.20      142.28      5.88 o 
 -10   0   2       13.24       12.53      2.34 o 
  -9   0   2      127.75      130.27     10.63 o 
  -8   0   2      509.98      498.09     10.43 o 
  -7   0   2      134.13      139.40      3.24 o 
  -6   0   2      128.17      124.70      2.86 o 
  -5   0   2      213.44      193.37      2.81 o 
  -4   0   2      111.89      117.91      1.85 o 
  -3   0   2       26.58       31.76      0.89 o 
  -2   0   2     8760.46     8549.57     74.63 o 
  -1   0   2     8768.86     8213.13    105.76 o 
   0   0   2      421.49      414.53      5.76 o 
   1   0   2     5554.90     5482.99    110.07 o 
   2   0   2     5736.94     5749.76     49.34 o 
   3   0   2      313.48      335.58      3.36 o 
   4   0   2      435.97      472.61      4.61 o 
   5   0   2      231.77      201.27      3.07 o 
   6   0   2      392.15      395.04      5.46 o 
   7   0   2       16.03       16.19      1.44 o 
   8   0   2      578.57      559.27      8.92 o 
   9   0   2       44.76       45.40      3.14 o 
  10   0   2        9.14        6.19      1.76 o 
  11   0   2      210.61      220.72      7.33 o 
 -11   1   2      133.84      129.08      7.95 o 
 -10   1   2       19.65       15.13      4.12 o 
  -9   1   2       42.97       45.73      3.49 o 
  -8   1   2       44.56       56.52      2.88 o 
  -7   1   2       27.99       34.90      1.92 o 
  -6   1   2      290.95      303.05      4.78 o 
  -5   1   2      254.41      237.22      3.08 o 
  -4   1   2       53.01       52.08      1.25 o 
  -3   1   2      128.34      124.09      1.83 o 
  -2   1   2     1992.88     2050.12     18.06 o 
  -1   1   2     7826.37     7506.92    195.92 o 
   0   1   2       43.33       41.91      1.01 o 
   1   1   2     6677.47     6545.83     99.00 o 
   2   1   2     1740.90     1841.83     15.39 o 
   3   1   2       75.58       76.81      1.35 o 
   4   1   2        8.52       11.19      0.69 o 
   5   1   2      426.83      446.58      4.92 o 
   6   1   2      441.76      439.23      6.73 o 
   7   1   2        6.39        6.00      1.16 o 
   8   1   2        2.06        2.95      1.04 o 
   9   1   2       56.62       60.68      4.51 o 
  10   1   2        9.49       10.88      3.28 o 
  11   1   2       15.41       12.66      4.50 o 
 -11   2   2      126.29      116.59      5.66 o 
 -10   2   2        4.52        3.67      2.34 o 
  -9   2   2       64.48       62.78      3.50 o 
  -8   2   2      142.59      139.88      3.84 o 
  -7   2   2       12.72       17.11      1.45 o 
  -6   2   2       72.59       77.06      3.81 o 
  -5   2   2       28.86       33.02      1.21 o 
  -4   2   2        0.60        0.74      0.44 o 
  -3   2   2      104.27      111.74      1.88 o 
  -2   2   2     3519.01     3456.92     35.41 o 
  -1   2   2     6874.42     6808.25     66.91 o 
   0   2   2     3867.09     3896.67     36.07 o 
   1   2   2     5196.76     5296.60     45.99 o 
   2   2   2     3331.85     3378.34     27.62 o 
   3   2   2      467.97      459.73      4.52 o 
   4   2   2      116.89      130.74      2.14 o 
   5   2   2       14.98       19.23      1.23 o 
   6   2   2       23.15       29.46      1.70 o 
   7   2   2       94.65      102.94      3.17 o 
   8   2   2        1.08        0.55      0.97 o 
   9   2   2      156.32      150.13      4.28 o 
  10   2   2       50.59       36.26      3.06 o 
 -11   3   2        0.43        2.44      1.75 o 
 -10   3   2       34.37       38.87      3.63 o 
  -9   3   2       18.70       19.45      2.14 o 
  -8   3   2       16.13       13.91      1.61 o 
  -7   3   2       14.00       18.99      1.52 o 
  -6   3   2      324.41      317.66      5.01 o 
  -5   3   2      485.99      494.52      5.51 o 
  -4   3   2     1126.12     1126.22     11.07 o 
  -3   3   2      690.19      746.23      7.43 o 
  -2   3   2        1.03        0.33      0.36 o 
  -1   3   2      483.54      505.10      5.97 o 
   0   3   2        0.97        1.49      0.43 o 
   1   3   2       89.92      111.21      1.86 o 
   2   3   2      224.55      219.95      2.77 o 
   3   3   2      470.58      513.32      5.41 o 
   4   3   2      518.88      551.32      6.47 o 
   5   3   2       78.70       91.70      2.04 o 
   6   3   2      209.21      215.37      4.01 o 
   7   3   2       22.77       31.68      3.31 o 
   8   3   2       71.44       64.88      3.24 o 
   9   3   2        3.06        1.43      1.64 o 
  10   3   2        2.95        3.02      1.51 o 
 -10   4   2        0.64        1.54      1.41 o 
  -9   4   2       12.40        7.99      1.67 o 
  -8   4   2       96.88       86.45      3.26 o 
  -7   4   2      159.33      154.54      3.89 o 
  -6   4   2       40.57       38.65      1.93 o 
  -5   4   2       31.34       27.76      1.25 o 
  -4   4   2      105.49      119.68      2.24 o 
  -3   4   2      481.89      497.97      5.48 o 
  -2   4   2      234.41      257.95      3.50 o 
  -1   4   2      261.12      260.82      3.94 o 
   0   4   2      593.54      671.69      7.37 o 
   1   4   2       27.45       29.43      1.64 o 
   2   4   2       40.21       65.41      1.46 o 
   3   4   2      376.12      408.55      4.91 o 
   4   4   2      124.68      130.03      2.31 o 
   5   4   2      342.87      339.22      5.03 o 
   6   4   2       57.36       53.31      2.24 o 
   7   4   2       48.46       39.01      2.15 o 
   8   4   2       88.99       90.84      3.49 o 
   9   4   2        7.00        4.25      1.40 o 
  10   4   2       23.35       24.39      3.51 o 
 -10   5   2        1.40       -0.89      1.23 o 
  -9   5   2        6.34        7.36      1.60 o 
  -8   5   2      151.76      139.27      4.38 o 
  -7   5   2        3.29        6.69      1.22 o 
  -6   5   2        0.20        0.63      0.77 o 
  -5   5   2        4.23        5.39      0.77 o 
  -4   5   2        9.41        9.37      0.84 o 
  -3   5   2      426.79      503.87      5.67 o 
  -2   5   2      349.52      302.66      3.99 o 
  -1   5   2       62.48       89.16      5.04 o 
   0   5   2       10.33        9.89      0.68 o 
   1   5   2     1767.06     1805.98     16.72 o 
   2   5   2      619.19      638.43      6.87 o 
   3   5   2       85.47      104.21      2.85 o 
   4   5   2       13.58       19.28      1.11 o 
   5   5   2       34.09       36.07      1.85 o 
   6   5   2        0.04       -0.41      0.75 o 
   7   5   2        6.26       13.36      1.52 o 
   8   5   2      299.30      274.12      6.26 o 
   9   5   2        9.57        6.63      1.57 o 
  10   5   2        0.03        1.80      1.53 o 
 -10   6   2       17.08       19.95      2.39 o 
  -9   6   2        6.45        5.61      2.01 o 
  -8   6   2      283.43      271.83      6.38 o 
  -7   6   2      398.51      417.91      7.19 o 
  -6   6   2      270.21      274.01      5.25 o 
  -5   6   2        0.10        1.16      0.64 o 
  -4   6   2       92.49       90.37      2.07 o 
  -3   6   2        1.13        0.65      0.44 o 
  -2   6   2      297.76      349.60      4.31 o 
  -1   6   2      170.76      168.66      2.35 o 
   0   6   2      454.51      525.71      5.15 o 
   1   6   2       16.50       12.54      0.88 o 
   2   6   2      994.91     1039.75     10.43 o 
   3   6   2        1.66        0.73      0.71 o 
   4   6   2       32.96       24.39      1.67 o 
   5   6   2        4.75        3.13      0.92 o 
   6   6   2      377.74      357.68      6.75 o 
   7   6   2        0.97        2.09      1.03 o 
   8   6   2      278.89      271.89      6.30 o 
   9   6   2        0.00        0.85      1.76 o 
  10   6   2       30.48       36.80      4.73 o 
 -10   7   2      101.50      115.44      5.75 o 
  -9   7   2      219.75      204.96      5.86 o 
  -8   7   2       47.10       53.98      3.30 o 
  -7   7   2        5.90        3.82      1.32 o 
  -6   7   2        6.52        7.55      1.64 o 
  -5   7   2       10.83       12.22      1.16 o 
  -4   7   2       25.63       24.49      1.33 o 
  -3   7   2      134.05      129.45      2.33 o 
  -2   7   2       10.49       13.69      0.94 o 
  -1   7   2      494.86      550.87      6.13 o 
   0   7   2       34.82       45.37      1.37 o 
   1   7   2      904.19      952.92      9.01 o 
   2   7   2      450.92      407.61      4.94 o 
   3   7   2        5.48        2.33      0.74 o 
   4   7   2       44.84       57.70      2.51 o 
   5   7   2       27.89       24.31      1.67 o 
   6   7   2      110.38      112.89      3.31 o 
   7   7   2      305.16      307.00      5.85 o 
   8   7   2      126.84      139.29      4.04 o 
   9   7   2       60.85       62.32      3.68 o 
  -9   8   2       76.29       73.76      8.58 o 
  -8   8   2      561.29      536.52     11.54 o 
  -7   8   2       41.32       49.17      3.04 o 
  -6   8   2        0.30        0.54      0.91 o 
  -5   8   2       23.73       26.71      1.72 o 
  -4   8   2      248.25      262.10      4.87 o 
  -3   8   2       16.39       17.05      1.08 o 
  -2   8   2      273.88      277.87      3.63 o 
  -1   8   2      191.75      185.39      3.05 o 
   0   8   2      381.84      369.16      4.71 o 
   1   8   2      111.06      135.93      2.47 o 
   2   8   2        0.98        0.85      0.60 o 
   3   8   2      324.13      332.84      5.75 o 
   4   8   2       80.11       69.57      2.81 o 
   5   8   2       18.04       20.32      1.60 o 
   6   8   2      326.97      328.49      6.01 o 
   7   8   2        8.24       10.48      1.49 o 
   8   8   2       63.78       68.28      3.34 o 
   9   8   2       15.42       19.69      3.57 o 
  -9   9   2       18.08       10.59      3.19 o 
  -8   9   2        6.13       10.66      2.13 o 
  -7   9   2      173.89      174.31      5.95 o 
  -6   9   2       88.41       86.37      4.14 o 
  -5   9   2      125.49      117.73      3.77 o 
  -4   9   2       54.37       51.71      2.50 o 
  -3   9   2       44.15       45.81      1.81 o 
  -2   9   2      687.87      619.51      6.60 o 
  -1   9   2      153.25      148.83      4.33 o 
   0   9   2      287.18      289.65      4.50 o 
   1   9   2      238.74      225.67      3.92 o 
   2   9   2      403.46      405.28      6.52 o 
   3   9   2      271.25      250.01      5.02 o 
   4   9   2       54.22       50.40      2.92 o 
   5   9   2        0.03       -0.47      0.90 o 
   6   9   2       22.47       23.76      1.97 o 
   7   9   2      106.40      107.97      4.40 o 
   8   9   2        3.55        7.42      2.03 o 
   9   9   2        0.08        2.91      3.43 o 
  -9  10   2       36.49       32.58      3.49 o 
  -8  10   2      101.91      104.46      7.81 o 
  -7  10   2       14.88       20.05      3.36 o 
  -6  10   2        6.52        7.08      1.81 o 
  -5  10   2        1.66        2.11      1.07 o 
  -4  10   2      170.91      164.54      5.57 o 
  -3  10   2      241.25      261.35      5.74 o 
  -2  10   2      191.24      171.91      6.65 o 
  -1  10   2      244.12      245.11      5.39 o 
   0  10   2     1517.87     1529.46     17.22 o 
   1  10   2       36.40       45.18      2.06 o 
   2  10   2       80.96       84.86      2.93 o 
   3  10   2        2.61        2.58      1.08 o 
   4  10   2      132.36      119.53      3.91 o 
   5  10   2        0.39        1.33      1.01 o 
   6  10   2       31.51       30.73      2.66 o 
   7  10   2        1.00        1.27      1.32 o 
   8  10   2       59.84       61.14      7.95 o 
  -8  11   2       35.82       35.29      3.49 o 
  -7  11   2        1.04        2.36      1.55 o 
  -6  11   2       14.42       11.40      2.16 o 
  -5  11   2        1.93        1.13      1.26 o 
  -4  11   2       69.90       78.31      3.55 o 
  -3  11   2       17.05       22.40      2.10 o 
  -2  11   2      548.47      482.29      8.63 o 
  -1  11   2       14.07       14.34      1.72 o 
   0  11   2       28.79       24.36      2.07 o 
   1  11   2       10.19        7.96      1.34 o 
   2  11   2       31.14       35.32      2.46 o 
   3  11   2        0.83        2.77      1.19 o 
   4  11   2      128.49       99.81      3.72 o 
   5  11   2      197.74      201.61      4.76 o 
   6  11   2        1.81        3.00      1.66 o 
   7  11   2       32.85       44.45      6.49 o 
   8  11   2        1.04        5.18      3.57 o 
  -8  12   2       36.39       45.41      4.02 o 
  -7  12   2        0.10        3.03      1.72 o 
  -6  12   2        5.09        8.58      3.33 o 
  -5  12   2       51.19       42.52      3.04 o 
  -4  12   2        0.72       -0.39      1.15 o 
  -3  12   2        1.28        0.72      1.24 o 
  -2  12   2      184.60      176.80      5.00 o 
  -1  12   2       30.28       26.96      2.31 o 
   0  12   2       29.26       28.31      3.26 o 
   1  12   2      148.19      150.75      5.23 o 
   2  12   2       24.77       17.44      3.09 o 
   3  12   2      463.80      472.98      8.75 o 
   4  12   2       29.02       24.23      6.90 o 
   5  12   2       20.49       20.20      5.31 o 
   6  12   2       56.61       68.08      5.55 o 
   7  12   2       44.29       51.65      7.12 o 
  -7  13   2       37.39       41.65      4.88 o 
  -6  13   2        1.87        2.65      1.72 o 
  -5  13   2        8.01        5.78      1.63 o 
  -4  13   2       63.53       57.49      3.86 o 
  -3  13   2       24.64       27.16      2.54 o 
  -2  13   2      108.57       96.23      3.85 o 
  -1  13   2        0.38        1.41      1.55 o 
   0  13   2        0.03       -1.41      1.64 o 
   1  13   2       52.88       58.45      3.96 o 
   2  13   2      161.66      185.07      9.41 o 
   3  13   2       23.90       26.36      5.34 o 
   4  13   2        7.86        4.69      2.39 o 
   5  13   2       89.80       80.38      8.11 o 
   6  13   2        0.28       -1.20      5.13 o 
  -6  14   2        2.27        2.58      1.65 o 
  -5  14   2        5.87        1.96      2.50 o 
  -4  14   2        5.45        2.73      1.47 o 
  -3  14   2        9.71        7.70      1.81 o 
  -2  14   2       81.59       90.20      3.86 o 
  -1  14   2        0.16       -1.16      1.26 o 
   0  14   2        2.34        4.00      1.41 o 
   1  14   2       17.04       25.66      3.69 o 
   2  14   2        0.09       -1.30      1.95 o 
   3  14   2       34.73       37.21      5.20 o 
   4  14   2       14.21       10.94      2.99 o 
   5  14   2        8.15        8.12      4.60 o 
   6  14   2       40.19       37.99      6.96 o 
  -5  15   2        6.08        2.20      1.66 o 
  -4  15   2        3.35        2.75      1.60 o 
  -3  15   2        0.08        1.08      1.47 o 
  -2  15   2        0.95        0.09      1.31 o 
  -1  15   2       14.88       14.96      2.42 o 
   0  15   2       26.56       33.07      4.16 o 
   1  15   2      130.16      154.80     14.00 o 
   2  15   2      101.28      116.84     12.91 o 
   3  15   2        3.30        4.08      2.68 o 
   4  15   2        0.10        4.55      4.49 o 
   5  15   2       59.44       74.04      9.33 o 
  -4  16   2        5.63        6.41      2.30 o 
  -3  16   2        0.20       -1.05      1.66 o 
  -2  16   2        9.29       10.79      2.77 o 
  -1  16   2       12.42       17.12      2.77 o 
   0  16   2       40.35       40.14      4.66 o 
   1  16   2      100.17      120.99      7.00 o 
   2  16   2        6.88        5.82      2.76 o 
   3  16   2        0.46        4.23      4.70 o 
  -2  17   2        0.29       -1.70      2.54 o 
  -1  17   2       27.07       25.24      5.21 o 
   0  17   2        2.75       -1.60      2.33 o 
   1  17   2       13.31       12.17      3.86 o 
  -2 -19   3        1.46        9.26      5.52 o 
  -1 -19   3        0.00       -4.80      2.40 o 
   0 -19   3        7.23        4.93      4.53 o 
   1 -19   3        0.13        2.01      2.68 o 
   2 -19   3        1.20        0.87      2.68 o 
   3 -19   3        7.12        4.42      2.34 o 
  -4 -18   3       11.63        7.08      5.01 o 
  -3 -18   3        8.54       22.68      4.21 o 
  -2 -18   3        0.48       -1.59      3.89 o 
  -1 -18   3       14.30       20.68      5.26 o 
   0 -18   3        9.49        7.46      2.92 o 
   1 -18   3        0.15       -2.70      3.03 o 
   2 -18   3       79.88       86.39      5.38 o 
   3 -18   3        0.52       -1.75      1.70 o 
   4 -18   3        0.03       -1.33      2.53 o 
  -5 -17   3        0.64        2.34      4.33 o 
  -4 -17   3        1.34        2.60      2.63 o 
  -3 -17   3        0.22       -3.87      4.12 o 
  -2 -17   3       24.64       26.87      4.09 o 
  -1 -17   3        0.03        0.04      2.95 o 
   0 -17   3       17.17       23.11      2.95 o 
   1 -17   3       66.45       65.85      5.23 o 
   2 -17   3        0.31       -1.12      1.98 o 
   3 -17   3       27.95       25.10      3.07 o 
   4 -17   3      103.00      123.16      5.52 o 
   5 -17   3       56.82       58.44      5.58 o 
   6 -17   3        1.70        2.47      2.21 o 
  -6 -16   3       16.44       15.64      3.81 o 
  -5 -16   3       52.72       48.88      7.15 o 
  -4 -16   3      132.27      148.75     10.29 o 
  -3 -16   3        3.49       -1.50      2.69 o 
  -2 -16   3        1.06       -0.64      2.51 o 
  -1 -16   3       12.46        9.81      2.54 o 
   0 -16   3        5.14        5.85      1.97 o 
   1 -16   3        1.34        4.72      1.46 o 
   2 -16   3       18.33       19.18      2.21 o 
   3 -16   3        9.57       15.21      1.76 o 
   4 -16   3       52.03       48.05      3.89 o 
   5 -16   3        4.10        0.02      1.87 o 
   6 -16   3        1.40        2.15      2.07 o 
  -7 -15   3       29.93       29.99      6.15 o 
  -6 -15   3       26.35       35.54      6.41 o 
  -5 -15   3        9.82        6.00      3.44 o 
  -4 -15   3       29.41       41.20      6.38 o 
  -3 -15   3       44.40       36.35      5.53 o 
  -2 -15   3        0.38       -2.49      6.14 o 
  -1 -15   3       42.34       36.58      3.79 o 
   0 -15   3       21.26       21.68      2.47 o 
   1 -15   3       29.81       30.94      2.54 o 
   2 -15   3       34.18       30.13      2.48 o 
   3 -15   3        2.84        6.04      1.33 o 
   4 -15   3        0.12        0.31      1.47 o 
   5 -15   3        9.95       10.33      2.10 o 
   6 -15   3       48.19       46.29      3.79 o 
   7 -15   3        0.36        0.46      1.52 o 
  -7 -14   3        2.08       -0.12      3.27 o 
  -6 -14   3        5.16        3.10      3.08 o 
  -5 -14   3       62.07       69.97      8.20 o 
  -4 -14   3        3.22        0.44      2.66 o 
  -3 -14   3       32.60       40.58      7.08 o 
  -2 -14   3       53.03       40.59      3.33 o 
  -1 -14   3       44.20       56.06      3.07 o 
   0 -14   3        8.29       14.16      1.76 o 
   1 -14   3      530.74      498.70      8.78 o 
   2 -14   3      146.67      128.79      3.34 o 
   3 -14   3      225.05      238.80      4.68 o 
   4 -14   3       50.37       53.46      2.61 o 
   5 -14   3       18.38       19.15      2.07 o 
   6 -14   3       35.01       38.39      2.90 o 
   7 -14   3        6.37        3.53      1.57 o 
   8 -14   3       70.12       72.11      5.07 o 
  -8 -13   3        6.05        4.55      3.58 o 
  -7 -13   3        1.39        0.56      2.87 o 
  -6 -13   3        0.00       -0.14      2.69 o 
  -5 -13   3        3.94        1.41      2.70 o 
  -4 -13   3      128.34      134.15      8.65 o 
  -3 -13   3      101.16       98.25     12.65 o 
  -2 -13   3      289.70      279.35      7.19 o 
  -1 -13   3       32.21       30.17      2.42 o 
   0 -13   3      466.13      423.50      6.91 o 
   1 -13   3       41.78       51.60      3.94 o 
   2 -13   3      267.91      244.81      4.87 o 
   3 -13   3       15.64       17.66      1.65 o 
   4 -13   3        0.28        0.44      0.79 o 
   5 -13   3        7.76        5.94      1.24 o 
   6 -13   3       32.70       27.32      2.45 o 
   7 -13   3       15.57       13.73      2.02 o 
   8 -13   3        4.65        5.44      1.67 o 
  -8 -12   3        7.09       13.18      4.36 o 
  -7 -12   3        2.29        3.57      3.26 o 
  -6 -12   3       15.59       11.06      3.73 o 
  -5 -12   3      108.52       93.90      7.79 o 
  -4 -12   3        0.59        0.60      1.92 o 
  -3 -12   3       25.13       18.23      2.30 o 
  -2 -12   3      167.75      156.25      3.80 o 
  -1 -12   3      636.83      654.65     10.78 o 
   0 -12   3      404.38      447.17      6.92 o 
   1 -12   3      670.12      684.20      7.73 o 
   2 -12   3      126.26      136.33      3.05 o 
   3 -12   3       50.83       45.06      2.12 o 
   4 -12   3       11.12       14.56      1.34 o 
   5 -12   3      947.82      872.69     11.84 o 
   6 -12   3       39.00       41.39      2.88 o 
   7 -12   3       31.14       41.04      3.00 o 
   8 -12   3       16.44       10.77      1.74 o 
   9 -12   3        4.10        4.53      1.58 o 
  -9 -11   3        8.89       11.74      4.51 o 
  -8 -11   3       13.65       12.44      4.23 o 
  -7 -11   3      142.92      145.10      9.97 o 
  -6 -11   3       19.11       16.65      3.93 o 
  -5 -11   3      149.84      156.59      9.35 o 
  -4 -11   3      154.73      143.64      6.61 o 
  -3 -11   3       66.11       62.14      2.45 o 
  -2 -11   3       26.54       28.53      1.82 o 
  -1 -11   3       14.53        7.15      1.83 o 
   0 -11   3       93.86       98.98      2.67 o 
   1 -11   3       53.96       55.48      1.53 o 
   2 -11   3       16.84       19.55      1.32 o 
   3 -11   3       47.91       42.54      2.13 o 
   4 -11   3      902.86      844.86     11.01 o 
   5 -11   3      199.12      200.74      4.37 o 
   6 -11   3        3.43        4.42      1.20 o 
   7 -11   3       10.47       14.28      1.71 o 
   8 -11   3       15.59       19.72      2.10 o 
   9 -11   3        0.65        1.73      1.25 o 
  -9 -10   3       11.20        7.98      3.85 o 
  -8 -10   3        1.16        2.85      2.80 o 
  -7 -10   3      126.81      124.68      9.01 o 
  -6 -10   3      179.05      163.26      9.76 o 
  -5 -10   3       68.50       57.57      5.00 o 
  -4 -10   3     1206.86     1217.32     24.28 o 
  -3 -10   3      419.43      415.11      6.43 o 
  -2 -10   3       28.78       28.50      1.68 o 
  -1 -10   3      173.57      218.54      3.54 o 
   0 -10   3        1.72        8.32      0.78 o 
   1 -10   3       66.59       81.70      1.73 o 
   2 -10   3        6.01        6.72      0.73 o 
   3 -10   3      327.79      330.00      5.34 o 
   4 -10   3     1200.88     1233.15     14.43 o 
   5 -10   3      139.25      130.58      3.10 o 
   6 -10   3       61.08       73.36      2.93 o 
   7 -10   3        1.29        1.09      0.98 o 
   8 -10   3        8.28        7.46      1.61 o 
   9 -10   3       17.60       19.32      2.38 o 
  -9  -9   3        2.23        6.15      3.56 o 
  -8  -9   3        3.92        1.22      2.71 o 
  -7  -9   3        1.70        4.19      3.01 o 
  -6  -9   3       47.37       46.56      5.91 o 
  -5  -9   3       92.39       84.86      6.93 o 
  -4  -9   3      138.05      136.11      2.91 o 
  -3  -9   3       63.94       50.41      1.53 o 
  -2  -9   3      146.61      172.48      2.97 o 
  -1  -9   3      888.38      877.75      8.93 o 
   0  -9   3       16.77       12.39      0.84 o 
   1  -9   3       58.11       93.68      2.37 o 
   2  -9   3       83.46      102.02      2.07 o 
   3  -9   3      111.42      101.09      2.86 o 
   4  -9   3      270.54      261.99      4.27 o 
   5  -9   3       73.25       65.18      2.90 o 
   6  -9   3        0.39       -0.11      0.82 o 
   7  -9   3       17.67       16.79      1.96 o 
   8  -9   3       22.59       23.36      2.28 o 
   9  -9   3      126.66      125.54      5.33 o 
  10  -9   3        0.87       -0.04      1.28 o 
 -10  -8   3       82.91      102.01     10.95 o 
  -9  -8   3       25.38       22.95      5.08 o 
  -8  -8   3        5.88        7.02      3.54 o 
  -7  -8   3        0.50       -0.28      1.49 o 
  -6  -8   3       27.74       35.22      2.91 o 
  -5  -8   3      783.24      820.08      9.61 o 
  -4  -8   3      331.71      359.24      4.20 o 
  -3  -8   3      777.99      778.96      9.04 o 
  -2  -8   3       23.76       25.11      1.01 o 
  -1  -8   3       30.18       40.45      2.95 o 
   0  -8   3        1.47       -0.10      0.41 o 
   1  -8   3      673.27      676.81      6.94 o 
   2  -8   3        4.84        7.58      0.60 o 
   3  -8   3      248.57      286.67      5.08 o 
   4  -8   3      296.97      341.10      4.88 o 
   5  -8   3      557.47      552.66      7.32 o 
   6  -8   3       68.90       76.75      3.61 o 
   7  -8   3        0.39       -0.48      0.82 o 
   8  -8   3       99.74       94.06      3.99 o 
   9  -8   3        8.32        9.27      1.82 o 
  10  -8   3       61.82       53.47      3.83 o 
 -10  -7   3        2.46        1.04      2.81 o 
  -9  -7   3      123.30      132.30      7.76 o 
  -8  -7   3        0.01       -0.79      1.66 o 
  -7  -7   3        3.79        0.89      1.51 o 
  -6  -7   3        0.13        0.27      0.81 o 
  -5  -7   3       29.69       27.96      1.25 o 
  -4  -7   3      206.34      193.69      2.70 o 
  -3  -7   3     1389.41     1478.36     13.46 o 
  -2  -7   3       78.66       62.74      1.69 o 
  -1  -7   3     1060.37     1052.19     12.11 o 
   0  -7   3      335.93      332.05      3.93 o 
   1  -7   3     1541.75     1548.16     14.08 o 
   2  -7   3      434.32      392.48      5.83 o 
   3  -7   3     1330.04     1453.32     15.76 o 
   4  -7   3      505.48      460.56      5.85 o 
   5  -7   3        9.99        9.04      0.96 o 
   6  -7   3      102.17      109.29      3.56 o 
   7  -7   3        2.83        3.23      0.99 o 
   8  -7   3      159.83      145.26      4.35 o 
   9  -7   3      106.00      106.41      3.73 o 
  10  -7   3        4.79        2.61      1.56 o 
 -10  -6   3        0.28        2.36      2.20 o 
  -9  -6   3       10.55       12.49      2.71 o 
  -8  -6   3       19.59       18.46      2.92 o 
  -7  -6   3        4.55        4.63      1.24 o 
  -6  -6   3      123.17      114.20      2.93 o 
  -5  -6   3      191.73      183.94      2.73 o 
  -4  -6   3      182.60      182.45      2.53 o 
  -3  -6   3       30.08       44.62      1.34 o 
  -2  -6   3      870.63      981.43     11.85 o 
  -1  -6   3      807.18      797.45      8.43 o 
   0  -6   3     1042.94     1045.44      9.17 o 
   1  -6   3        4.46        8.14      0.67 o 
   2  -6   3      963.53     1083.06     11.76 o 
   3  -6   3       11.03       17.05      1.10 o 
   4  -6   3      374.87      364.74      4.79 o 
   5  -6   3      342.54      320.79      4.23 o 
   6  -6   3       88.52       76.53      2.88 o 
   7  -6   3        0.85       11.27      2.20 o 
   8  -6   3        1.17        2.75      1.12 o 
   9  -6   3      129.17      130.70      4.75 o 
  10  -6   3        0.07        0.68      1.39 o 
 -10  -5   3       43.05       41.56      4.62 o 
  -9  -5   3      622.55      603.61     15.06 o 
  -8  -5   3       80.09       81.31      3.77 o 
  -7  -5   3      774.54      795.60     11.99 o 
  -6  -5   3      113.48      122.63      2.71 o 
  -5  -5   3      251.55      254.54      3.58 o 
  -4  -5   3      320.52      324.39      3.66 o 
  -3  -5   3      120.99      127.25      1.99 o 
  -2  -5   3      178.73      178.34      2.92 o 
  -1  -5   3        7.68        8.13      0.67 o 
   0  -5   3        0.17       -0.02      0.23 o 
   1  -5   3        0.00        0.53      0.39 o 
   2  -5   3      254.23      247.80      4.90 o 
   3  -5   3       82.29       72.23      1.86 o 
   4  -5   3      117.19      111.11      1.77 o 
   5  -5   3      101.48      111.82      2.21 o 
   6  -5   3      144.03      140.73      3.06 o 
   7  -5   3      547.86      501.49      7.73 o 
   8  -5   3       46.18       40.59      2.47 o 
   9  -5   3      141.62      124.31      4.49 o 
  10  -5   3       66.16       56.55      4.56 o 
 -10  -4   3       16.41       20.49      3.51 o 
  -9  -4   3      114.93      118.67      6.32 o 
  -8  -4   3        3.42        1.98      1.40 o 
  -7  -4   3        3.51       12.34      1.55 o 
  -6  -4   3      197.02      172.52      4.63 o 
  -5  -4   3       26.97       31.28      1.50 o 
  -4  -4   3      134.70      148.55      3.03 o 
  -3  -4   3       77.93       61.53      1.12 o 
  -2  -4   3     1916.60     1937.85     23.64 o 
  -1  -4   3      861.33      864.73     11.06 o 
   0  -4   3    12286.22    11603.34    110.75 o 
   1  -4   3      482.81      496.29      5.84 o 
   2  -4   3     2784.08     2803.80     25.70 o 
   3  -4   3      588.19      572.40      5.88 o 
   4  -4   3      460.88      439.53      4.55 o 
   5  -4   3        6.24        6.18      0.79 o 
   6  -4   3      460.24      390.70      5.63 o 
   7  -4   3        5.73        9.40      1.25 o 
   8  -4   3       39.56       36.12      2.33 o 
   9  -4   3       10.24        7.66      1.98 o 
  10  -4   3       18.38       14.74      2.80 o 
  11  -4   3        3.27        0.42      1.64 o 
 -11  -3   3       41.58       53.49      6.81 o 
 -10  -3   3      138.50      124.43      9.53 o 
  -9  -3   3      160.13      154.31      7.96 o 
  -8  -3   3        8.04       13.36      1.77 o 
  -7  -3   3      311.18      299.03      4.98 o 
  -6  -3   3      216.69      232.48      4.02 o 
  -5  -3   3      146.57      176.81      3.87 o 
  -4  -3   3      117.52      111.54      2.06 o 
  -3  -3   3       24.17       36.59      1.06 o 
  -2  -3   3     3129.47     2959.07     28.94 o 
  -1  -3   3     4248.19     4072.39     39.05 o 
   0  -3   3       11.42       11.48      1.24 o 
   1  -3   3     4597.66     4453.22     40.13 o 
   2  -3   3     4357.94     4158.58     34.36 o 
   3  -3   3      370.38      410.23      4.20 o 
   4  -3   3       24.28       27.43      1.05 o 
   5  -3   3      149.76      150.54      2.65 o 
   6  -3   3      248.81      267.79      4.07 o 
   7  -3   3       66.73       61.78      2.80 o 
   8  -3   3       62.96       59.79      3.26 o 
   9  -3   3       77.85       67.04      3.75 o 
  10  -3   3      278.45      258.57      6.87 o 
  11  -3   3       56.23       67.63      4.30 o 
 -11  -2   3        0.43        0.65      2.14 o 
 -10  -2   3        0.17        4.05      1.72 o 
  -9  -2   3        0.05        0.73      1.25 o 
  -8  -2   3        2.49        3.06      1.25 o 
  -7  -2   3      259.41      239.85      4.36 o 
  -6  -2   3       15.88       19.00      1.38 o 
  -5  -2   3        0.77        1.45      0.65 o 
  -4  -2   3     1813.37     1929.56     14.81 o 
  -3  -2   3     2713.57     2808.43     24.06 o 
  -2  -2   3       33.21       28.83      1.28 o 
  -1  -2   3     4217.73     4003.54     42.90 o 
   0  -2   3      504.76      522.65      8.09 o 
   1  -2   3     3761.97     3713.87     39.98 o 
   2  -2   3       87.73       88.19      1.34 o 
   3  -2   3     3234.46     3456.84     27.74 o 
   4  -2   3     2165.22     2354.41     19.64 o 
   5  -2   3       21.57       32.53      1.22 o 
   6  -2   3        1.26        3.31      0.73 o 
   7  -2   3        1.23        2.81      0.95 o 
   8  -2   3      296.32      278.21      7.60 o 
   9  -2   3       12.18        9.93      1.79 o 
  10  -2   3       32.78       37.85      3.11 o 
  11  -2   3        4.42        5.87      1.81 o 
 -11  -1   3       72.53       86.18      6.80 o 
 -10  -1   3       25.71       22.47      2.71 o 
  -9  -1   3        4.64        3.72      1.66 o 
  -8  -1   3       23.11       30.52      1.97 o 
  -7  -1   3      113.53      114.73      2.98 o 
  -6  -1   3      510.28      516.60      6.82 o 
  -5  -1   3      389.24      373.71      4.64 o 
  -4  -1   3        5.98        5.59      0.57 o 
  -3  -1   3      314.62      309.36      3.24 o 
  -2  -1   3      229.24      188.73      2.11 o 
  -1  -1   3    16969.12    16195.71    175.34 o 
   0  -1   3        0.01       -0.62      0.55 o 
   1  -1   3    18200.34    16915.67    855.75 o 
   2  -1   3      949.91      885.25      8.29 o 
   3  -1   3      298.93      318.46      3.46 o 
   4  -1   3       75.48       67.14      2.13 o 
   5  -1   3       89.59      108.44      1.95 o 
   6  -1   3      375.92      394.24      5.16 o 
   7  -1   3       17.14       20.12      2.36 o 
   8  -1   3       92.45       93.73      3.27 o 
   9  -1   3       48.41       41.92      3.08 o 
  10  -1   3       62.73       62.43      3.89 o 
  11  -1   3        5.02        7.80      2.37 o 
 -11   0   3        0.10        2.32      1.85 o 
 -10   0   3        3.40        6.67      1.92 o 
  -9   0   3       60.59       62.36      3.96 o 
  -8   0   3      352.01      347.17      5.87 o 
  -7   0   3      129.42      128.54      3.15 o 
  -6   0   3      120.81      120.24      2.52 o 
  -5   0   3      115.39       89.72      2.00 o 
  -4   0   3     1598.61     1746.03     14.22 o 
  -3   0   3      959.34      969.50      8.68 o 
  -2   0   3     1521.59     1470.80     12.47 o 
  -1   0   3      867.37      902.95     16.32 o 
   0   0   3      709.16      687.35      8.03 o 
   1   0   3     2318.64     2410.90     24.61 o 
   2   0   3      247.41      211.71      2.65 o 
   3   0   3      295.93      324.67      3.60 o 
   4   0   3      342.24      423.15      4.33 o 
   5   0   3      104.10       75.38      2.02 o 
   6   0   3       33.11       31.72      1.89 o 
   7   0   3      615.17      589.12      9.00 o 
   8   0   3      107.12       99.75      3.84 o 
   9   0   3        4.85        5.02      1.57 o 
  10   0   3       24.36       23.89      2.62 o 
  11   0   3        7.10        4.71      1.86 o 
 -11   1   3       16.00       10.54      3.38 o 
 -10   1   3       91.46       84.91      5.18 o 
  -9   1   3       26.22       18.52      2.12 o 
  -8   1   3      192.98      183.83      6.10 o 
  -7   1   3       97.43      104.71      2.88 o 
  -6   1   3      384.28      382.23      5.04 o 
  -5   1   3     1025.38      976.18      9.82 o 
  -4   1   3      247.31      261.90      3.15 o 
  -3   1   3     1117.18     1142.86     10.09 o 
  -2   1   3      511.43      536.57      5.56 o 
  -1   1   3       14.49       11.41      1.70 o 
   0   1   3       76.61       73.34      2.37 o 
   1   1   3     2380.31     2273.13     20.24 o 
   2   1   3      170.73      181.39      2.26 o 
   3   1   3      599.92      668.70      6.48 o 
   4   1   3      953.53      970.19      9.58 o 
   5   1   3       83.65       99.14      1.96 o 
   6   1   3       72.10       81.55      2.45 o 
   7   1   3       41.51       36.44      2.22 o 
   8   1   3        3.91        3.64      1.18 o 
   9   1   3       56.37       52.24      2.97 o 
  10   1   3       51.09       48.39      3.53 o 
 -10   2   3       24.47       22.17      2.75 o 
  -9   2   3       10.08        7.97      1.70 o 
  -8   2   3        2.43        1.97      1.21 o 
  -7   2   3       32.33       33.60      1.96 o 
  -6   2   3       42.80       42.06      1.86 o 
  -5   2   3      762.52      742.00      7.55 o 
  -4   2   3      274.05      263.61      3.38 o 
  -3   2   3        6.68       10.66      0.68 o 
  -2   2   3      215.53      214.79      3.39 o 
  -1   2   3      157.84      178.51      3.07 o 
   0   2   3     1778.82     1806.46     17.40 o 
   1   2   3        4.49        0.95      0.40 o 
   2   2   3      329.42      322.19      3.59 o 
   3   2   3       79.93       68.77      1.65 o 
   4   2   3       84.42       92.99      1.82 o 
   5   2   3      722.16      747.36      7.52 o 
   6   2   3       49.17       53.25      2.31 o 
   7   2   3      137.99      130.66      3.30 o 
   8   2   3      116.43      113.78      4.58 o 
   9   2   3       75.65       82.50      3.51 o 
  10   2   3        3.53        1.45      2.41 o 
 -10   3   3       42.36       46.97      3.28 o 
  -9   3   3       28.74       27.76      2.50 o 
  -8   3   3        7.05        8.38      1.58 o 
  -7   3   3        0.69        2.18      0.92 o 
  -6   3   3       43.78       44.44      1.75 o 
  -5   3   3       40.80       42.29      1.48 o 
  -4   3   3      833.02      850.15      8.24 o 
  -3   3   3       68.27       48.71      1.33 o 
  -2   3   3      204.75      225.92      4.72 o 
  -1   3   3        1.07        0.23      0.41 o 
   0   3   3      110.12      116.68      2.06 o 
   1   3   3        7.51       12.95      0.77 o 
   2   3   3      684.90      748.26      7.18 o 
   3   3   3       63.98       97.65      1.96 o 
   4   3   3      562.75      553.72      6.00 o 
   5   3   3      259.10      244.27      4.07 o 
   6   3   3       33.97       28.89      1.74 o 
   7   3   3       47.64       56.77      2.57 o 
   8   3   3       14.05        9.77      1.95 o 
   9   3   3       46.41       43.24      3.04 o 
  10   3   3       22.04       21.69      2.27 o 
 -10   4   3       14.73       20.02      2.64 o 
  -9   4   3       73.77       69.10      5.64 o 
  -8   4   3      120.88      111.93      3.92 o 
  -7   4   3       32.57       36.86      2.26 o 
  -6   4   3      320.14      317.07      4.65 o 
  -5   4   3       28.62       28.83      1.41 o 
  -4   4   3      467.68      450.39      5.41 o 
  -3   4   3      658.65      760.38      7.80 o 
  -2   4   3      243.00      275.79      4.19 o 
  -1   4   3     1933.05     2154.03     20.78 o 
   0   4   3       49.01       31.06      1.08 o 
   1   4   3      418.94      547.87      5.56 o 
   2   4   3        0.57        0.97      0.46 o 
   3   4   3      204.92      187.83      2.98 o 
   4   4   3      178.42      179.49      2.86 o 
   5   4   3       18.20       14.74      1.25 o 
   6   4   3       22.59       16.16      1.52 o 
   7   4   3        1.03       -0.40      0.88 o 
   8   4   3        5.65        5.88      1.41 o 
   9   4   3        8.76        7.06      1.66 o 
  10   4   3        1.53        0.99      1.49 o 
 -10   5   3       13.22       16.70      2.22 o 
  -9   5   3       10.09        7.60      1.67 o 
  -8   5   3       17.01       17.78      2.03 o 
  -7   5   3       12.38       11.83      1.64 o 
  -6   5   3       28.92       20.30      1.92 o 
  -5   5   3       52.43       53.06      1.76 o 
  -4   5   3      152.96      133.53      3.34 o 
  -3   5   3      278.17      277.85      3.79 o 
  -2   5   3      124.39      136.25      2.43 o 
  -1   5   3      146.06      141.72      2.62 o 
   0   5   3        4.63        5.68      0.63 o 
   1   5   3      101.52       90.77      2.19 o 
   2   5   3      284.46      300.06      4.01 o 
   3   5   3       16.78       24.79      1.27 o 
   4   5   3       25.82       16.33      1.40 o 
   5   5   3      100.38       93.81      2.68 o 
   6   5   3       29.72       26.20      3.38 o 
   7   5   3      382.40      377.90      6.59 o 
   8   5   3        1.36        3.24      1.24 o 
   9   5   3       26.52       30.17      2.66 o 
  10   5   3       25.95       23.52      2.61 o 
 -10   6   3        5.95        7.98      2.88 o 
  -9   6   3       16.29       18.80      2.23 o 
  -8   6   3      112.62      107.68      6.96 o 
  -7   6   3       30.50       40.73      3.18 o 
  -6   6   3       63.90       61.14      2.66 o 
  -5   6   3      574.02      583.13      7.04 o 
  -4   6   3       15.99       15.58      1.10 o 
  -3   6   3      576.01      527.81      6.13 o 
  -2   6   3      213.57      222.82      3.24 o 
  -1   6   3      780.50      915.51     10.14 o 
   0   6   3      417.90      451.15      4.88 o 
   1   6   3       98.24      132.75      2.33 o 
   2   6   3       67.64       57.43      1.70 o 
   3   6   3      447.86      442.66      6.15 o 
   4   6   3       10.03       15.08      1.45 o 
   5   6   3      708.75      691.13      8.78 o 
   6   6   3       47.34       55.30      3.11 o 
   7   6   3       49.33       47.84      2.63 o 
   8   6   3        1.18        2.41      1.16 o 
   9   6   3        0.50        0.64      1.37 o 
 -10   7   3       15.14       17.16      2.66 o 
  -9   7   3       15.76       12.55      2.85 o 
  -8   7   3      154.19      138.18      5.28 o 
  -7   7   3        7.04        4.03      1.46 o 
  -6   7   3      407.07      402.29      8.63 o 
  -5   7   3       38.23       32.64      1.84 o 
  -4   7   3      234.46      226.09      3.68 o 
  -3   7   3       25.86       30.46      1.72 o 
  -2   7   3       50.01       55.09      1.62 o 
  -1   7   3       75.62       62.75      1.68 o 
   0   7   3        1.62        3.40      0.62 o 
   1   7   3      205.80      180.22      2.84 o 
   2   7   3      150.35      161.85      2.67 o 
   3   7   3      197.19      190.25      4.05 o 
   4   7   3      251.39      248.79      4.95 o 
   5   7   3      164.86      157.83      4.12 o 
   6   7   3      378.72      370.86      6.73 o 
   7   7   3      221.18      221.21      4.98 o 
   8   7   3        6.35       10.81      1.63 o 
   9   7   3      232.44      211.32      6.89 o 
  -9   8   3       53.82       46.08      3.92 o 
  -8   8   3       84.24       85.14      4.70 o 
  -7   8   3       28.55       32.49      3.05 o 
  -6   8   3       19.21       18.01      2.31 o 
  -5   8   3       24.14       23.56      2.01 o 
  -4   8   3      685.13      662.57     10.31 o 
  -3   8   3      413.88      384.30      5.80 o 
  -2   8   3      479.34      484.04      7.19 o 
  -1   8   3        1.96        2.02      0.64 o 
   0   8   3      224.70      226.69      3.50 o 
   1   8   3      180.59      181.77      2.96 o 
   2   8   3      703.77      713.16      9.64 o 
   3   8   3      312.67      292.28      5.44 o 
   4   8   3        1.56        2.43      1.11 o 
   5   8   3      100.08       97.72      4.02 o 
   6   8   3       41.37       36.04      2.34 o 
   7   8   3       54.79       57.81      3.43 o 
   8   8   3       60.87       69.72      4.38 o 
   9   8   3       91.90       96.32      6.81 o 
  -9   9   3      110.41      103.10      5.28 o 
  -8   9   3       66.07       76.77      4.84 o 
  -7   9   3      108.55      113.19      4.82 o 
  -6   9   3      126.90      126.86     12.19 o 
  -5   9   3       45.55       44.27      2.80 o 
  -4   9   3       29.97       30.61      2.33 o 
  -3   9   3     1035.81      995.83     12.88 o 
  -2   9   3      382.47      378.56      7.01 o 
  -1   9   3        0.33        0.28      0.89 o 
   0   9   3      356.76      361.62      6.68 o 
   1   9   3       52.59       66.08      2.26 o 
   2   9   3      672.22      666.18      9.39 o 
   3   9   3      395.53      394.44      6.75 o 
   4   9   3       36.42       37.44      2.36 o 
   5   9   3       52.94       59.29      2.84 o 
   6   9   3        2.52        0.86      1.04 o 
   7   9   3       25.99       22.90      2.55 o 
   8   9   3        0.85       -1.26      1.13 o 
  -8  10   3        4.24        2.46      1.62 o 
  -7  10   3        0.22        2.71      1.52 o 
  -6  10   3        1.78        0.76      1.34 o 
  -5  10   3      125.93      120.84      4.14 o 
  -4  10   3      553.72      534.65      9.40 o 
  -3  10   3      204.99      174.27      4.72 o 
  -2  10   3       15.57       15.41      1.79 o 
  -1  10   3        1.13        4.50      1.35 o 
   0  10   3        6.67        6.34      1.30 o 
   1  10   3      361.15      357.56      6.84 o 
   2  10   3      619.23      574.37      8.67 o 
   3  10   3      183.17      196.96      7.24 o 
   4  10   3        9.77       12.76      1.69 o 
   5  10   3       87.08       86.06      3.30 o 
   6  10   3        2.93        1.91      1.18 o 
   7  10   3       18.52       21.86      2.72 o 
   8  10   3        0.24       -0.38      2.09 o 
  -8  11   3        3.91        1.88      1.65 o 
  -7  11   3        9.44       12.41      2.84 o 
  -6  11   3       14.49        8.49      2.01 o 
  -5  11   3       68.64       72.89      3.84 o 
  -4  11   3      268.13      241.21      6.00 o 
  -3  11   3        1.64        1.10      1.17 o 
  -2  11   3       42.82       43.08      2.84 o 
  -1  11   3       31.22       33.27      3.21 o 
   0  11   3        3.03        3.36      1.18 o 
   1  11   3      197.78      179.39      5.72 o 
   2  11   3      184.47      198.24      6.60 o 
   3  11   3        7.60        5.75      1.69 o 
   4  11   3        4.82        7.20      1.96 o 
   5  11   3       17.74       19.62      2.14 o 
   6  11   3        4.70        2.24      1.25 o 
   7  11   3        6.84        6.32      3.29 o 
  -7  12   3        1.57        1.77      1.62 o 
  -6  12   3       59.27       60.32      7.45 o 
  -5  12   3       12.57       11.10      1.89 o 
  -4  12   3        3.09        1.61      1.25 o 
  -3  12   3       40.45       47.22      3.20 o 
  -2  12   3       68.28       71.74      3.75 o 
  -1  12   3      127.55      134.24      6.58 o 
   0  12   3       41.13       46.99      3.02 o 
   1  12   3       45.69       57.42      7.12 o 
   2  12   3       39.39       30.96      3.62 o 
   3  12   3        3.13        3.04      1.67 o 
   4  12   3       51.98       61.92      4.28 o 
   5  12   3        9.67        6.43      2.53 o 
   6  12   3        0.23       -1.12      2.01 o 
   7  12   3       35.83       36.95      6.32 o 
  -7  13   3        5.11        9.46      2.30 o 
  -6  13   3       11.17        8.10      2.26 o 
  -5  13   3        1.81        1.82      1.41 o 
  -4  13   3       28.74       26.78      2.70 o 
  -3  13   3       43.64       54.93      3.54 o 
  -2  13   3       25.10       21.36      2.57 o 
  -1  13   3        6.80        5.54      1.53 o 
   0  13   3        7.52        8.47      1.65 o 
   1  13   3        4.34        3.57      3.30 o 
   2  13   3        1.08        2.85      1.69 o 
   3  13   3        0.01       -2.53      1.70 o 
   4  13   3       14.79        8.58      2.78 o 
   5  13   3       54.69       48.92      5.02 o 
   6  13   3        2.66       -1.93      3.75 o 
  -6  14   3       22.56       24.82      4.88 o 
  -5  14   3       27.11       25.49      2.83 o 
  -4  14   3        0.87        2.19      1.55 o 
  -3  14   3       91.91       98.81      4.45 o 
  -2  14   3       41.24       44.90      3.31 o 
  -1  14   3       29.98       38.98      3.04 o 
   0  14   3        0.88       -0.59      1.48 o 
   1  14   3       91.22      102.98      6.14 o 
   2  14   3       12.39       11.51      4.74 o 
   3  14   3        0.15        1.34      2.30 o 
   4  14   3        3.09        0.94      2.38 o 
   5  14   3        4.49        0.05      3.95 o 
  -5  15   3        9.58        7.59      2.01 o 
  -4  15   3       13.12       11.28      2.62 o 
  -3  15   3       47.80       45.66      3.52 o 
  -2  15   3       43.32       49.31      5.07 o 
  -1  15   3       16.03       13.12      2.18 o 
   0  15   3       11.31       13.08      8.16 o 
   1  15   3        9.33        8.72      3.06 o 
   2  15   3        0.29       -1.82      2.06 o 
   3  15   3        1.84       -1.25      2.91 o 
   4  15   3        0.73        1.89      4.62 o 
  -3  16   3       35.86       41.25      7.40 o 
  -2  16   3       69.62       81.38      5.38 o 
  -1  16   3        0.48        1.40      2.35 o 
   0  16   3       23.83       24.81      4.57 o 
   1  16   3        4.72        1.41      2.43 o 
   2  16   3        0.06       -2.51      2.11 o 
  -2 -19   4       15.45       15.26      3.87 o 
  -1 -19   4      129.96      146.20     11.39 o 
   0 -19   4       13.36       10.04      3.38 o 
   1 -19   4        0.30        2.20      2.75 o 
   2 -19   4        1.66       -1.89      3.05 o 
   3 -19   4        2.90        6.18      3.01 o 
  -4 -18   4       72.82       86.39      9.78 o 
  -3 -18   4        2.29        2.22      3.13 o 
  -2 -18   4        2.83        2.58      3.51 o 
  -1 -18   4       23.15       19.84      3.62 o 
   0 -18   4       34.89       37.24      3.61 o 
   1 -18   4        0.79        0.13      1.77 o 
   2 -18   4       77.14       72.66      6.35 o 
   3 -18   4        2.68        2.52      1.84 o 
   4 -18   4        0.14        1.20      2.53 o 
   5 -18   4       37.09       35.98      4.68 o 
  -5 -17   4       19.04       21.56      5.41 o 
  -4 -17   4      164.52      216.05     12.68 o 
  -3 -17   4       26.19       21.52      4.96 o 
  -2 -17   4        0.98        7.49      3.63 o 
  -1 -17   4        5.14        4.73      3.54 o 
   0 -17   4        2.56       -0.45      1.86 o 
   1 -17   4        0.06        1.96      1.77 o 
   2 -17   4       27.03       30.94      2.76 o 
   3 -17   4       23.98       22.33      2.44 o 
   4 -17   4       32.71       32.85      3.18 o 
   5 -17   4       42.59       41.40      4.60 o 
   6 -17   4        2.60        5.83      2.37 o 
  -6 -16   4       45.15       54.11      7.96 o 
  -5 -16   4       20.98       21.79      5.40 o 
  -4 -16   4       35.88       39.86      6.56 o 
  -3 -16   4       16.13       10.47      3.98 o 
  -2 -16   4        0.00       -2.17      2.47 o 
  -1 -16   4       20.00       23.08      3.33 o 
   0 -16   4        2.38        1.25      1.94 o 
   1 -16   4        0.01        0.63      1.32 o 
   2 -16   4        6.99        6.76      1.62 o 
   3 -16   4        3.73        3.51      1.23 o 
   4 -16   4       43.41       45.36      4.30 o 
   5 -16   4       47.96       46.85      3.82 o 
   6 -16   4       26.00       24.94      3.00 o 
   7 -16   4        6.56        5.99      2.29 o 
  -7 -15   4       13.62       14.77      4.79 o 
  -6 -15   4       50.25       55.43      7.89 o 
  -5 -15   4        4.50        9.17      3.80 o 
  -4 -15   4       10.20       15.00      4.17 o 
  -3 -15   4       55.79       55.82      6.80 o 
  -2 -15   4       38.82       43.40      3.51 o 
  -1 -15   4       92.36       84.44      4.97 o 
   0 -15   4       82.79       72.38     11.33 o 
   1 -15   4        3.04        1.76      1.21 o 
   2 -15   4       47.65       64.97      5.31 o 
   3 -15   4        1.47        0.32      0.94 o 
   4 -15   4       83.85       90.94      3.05 o 
   5 -15   4      132.32      136.25      5.35 o 
   6 -15   4        1.10        3.30      1.40 o 
   7 -15   4       28.42       27.83      2.73 o 
  -7 -14   4        1.59        8.26      4.00 o 
  -6 -14   4        0.10       -1.65      2.66 o 
  -5 -14   4        0.04        0.55      2.87 o 
  -4 -14   4        6.70        6.55      3.44 o 
  -3 -14   4       38.21       32.46      4.06 o 
  -2 -14   4      610.51      573.24     11.69 o 
  -1 -14   4      227.56      235.74      7.57 o 
   0 -14   4       80.15       56.02      3.05 o 
   1 -14   4      945.68      871.52     13.46 o 
   2 -14   4       14.73       11.70      2.44 o 
   3 -14   4       46.43       50.83      2.49 o 
   4 -14   4       36.48       26.24      2.08 o 
   5 -14   4        4.78        4.43      1.18 o 
   6 -14   4        7.99        5.84      1.45 o 
   7 -14   4        4.21        4.86      1.53 o 
   8 -14   4        6.82        5.78      1.78 o 
  -8 -13   4       20.94       23.99      5.80 o 
  -7 -13   4        0.00       -0.36      2.89 o 
  -6 -13   4        5.05        9.29      3.89 o 
  -5 -13   4        6.00        8.33      3.26 o 
  -4 -13   4      170.86      137.65      8.84 o 
  -3 -13   4       41.99       35.02      3.03 o 
  -2 -13   4       12.51       18.15      2.00 o 
  -1 -13   4       23.44       34.32      2.10 o 
   0 -13   4       27.89       22.11      1.70 o 
   1 -13   4      125.66      125.13      3.81 o 
   2 -13   4       41.93       63.10      2.60 o 
   3 -13   4       87.20       83.13      2.84 o 
   4 -13   4       23.29       25.76      1.76 o 
   5 -13   4        1.94        2.52      1.02 o 
   6 -13   4        2.08        2.43      1.08 o 
   7 -13   4        3.43        4.27      1.43 o 
   8 -13   4        0.13       -0.10      1.33 o 
  -8 -12   4       38.00       45.33      7.10 o 
  -7 -12   4       17.59       27.47      5.65 o 
  -6 -12   4        1.13       -2.78      2.05 o 
  -5 -12   4       52.89       32.79      5.30 o 
  -4 -12   4      128.14      135.46      6.71 o 
  -3 -12   4       48.75       37.06      2.60 o 
  -2 -12   4      277.45      244.88      5.62 o 
  -1 -12   4      221.71      242.90      5.30 o 
   0 -12   4        3.68        4.88      1.00 o 
   1 -12   4      574.67      564.39      7.31 o 
   2 -12   4        1.39        0.66      0.67 o 
   3 -12   4      653.38      635.91      8.85 o 
   4 -12   4      130.86      137.32      4.31 o 
   5 -12   4       76.04       87.96      3.09 o 
   6 -12   4        2.72        1.93      1.27 o 
   7 -12   4        4.40        2.11      1.28 o 
   8 -12   4      114.45      117.49      4.09 o 
   9 -12   4        6.50        9.00      1.72 o 
  -9 -11   4        5.06        6.93      3.83 o 
  -8 -11   4       38.08       42.80      6.66 o 
  -7 -11   4        9.47        5.14      3.17 o 
  -6 -11   4      349.55      362.93     15.57 o 
  -5 -11   4       49.89       64.13      7.10 o 
  -4 -11   4      172.17      137.86      6.54 o 
  -3 -11   4      857.75      818.28     12.55 o 
  -2 -11   4        0.35        2.48      0.89 o 
  -1 -11   4      195.23      196.18      3.92 o 
   0 -11   4       19.54       25.90      1.45 o 
   1 -11   4      227.94      229.83      3.23 o 
   2 -11   4        7.94       10.01      1.08 o 
   3 -11   4      165.80      148.07      3.39 o 
   4 -11   4      154.22      165.23      3.48 o 
   5 -11   4        3.16        2.23      1.08 o 
   6 -11   4     1351.01     1309.10     16.30 o 
   7 -11   4        3.55        3.72      1.54 o 
   8 -11   4        7.78        5.05      1.39 o 
   9 -11   4        1.27        1.53      1.29 o 
  -9 -10   4       73.38       80.03      9.53 o 
  -8 -10   4       35.81       24.74      5.32 o 
  -7 -10   4      133.36      130.93      9.38 o 
  -6 -10   4      128.77      134.22      9.13 o 
  -5 -10   4        9.39       10.60      2.74 o 
  -4 -10   4      386.38      370.28      7.17 o 
  -3 -10   4      125.78      105.42      3.41 o 
  -2 -10   4      159.34      175.56      3.59 o 
  -1 -10   4       42.57       39.30      3.41 o 
   0 -10   4       51.02       40.83      1.34 o 
   1 -10   4      223.79      211.36      2.92 o 
   2 -10   4        4.63        8.53      0.91 o 
   3 -10   4       28.91       20.77      1.44 o 
   4 -10   4      171.88      170.61      4.16 o 
   5 -10   4       81.13       67.08      2.59 o 
   6 -10   4        0.00        0.42      1.05 o 
   7 -10   4       60.17       62.73      3.09 o 
   8 -10   4        0.12        1.08      1.07 o 
   9 -10   4       35.93       36.91      2.76 o 
  10 -10   4        9.40       16.28      2.55 o 
  -9  -9   4        6.29        0.49      2.98 o 
  -8  -9   4       90.65      103.54      8.49 o 
  -7  -9   4       38.69       32.29      5.26 o 
  -6  -9   4      396.24      384.39     15.29 o 
  -5  -9   4      219.63      226.32      8.36 o 
  -4  -9   4      293.41      281.95      6.87 o 
  -3  -9   4       65.89       81.08      2.64 o 
  -2  -9   4       77.60       68.50      2.05 o 
  -1  -9   4      103.86      131.64      2.62 o 
   0  -9   4      122.35      122.08      2.24 o 
   1  -9   4       74.26       98.59      1.91 o 
   2  -9   4       38.56       39.79      1.36 o 
   3  -9   4       25.30       28.26      1.75 o 
   4  -9   4        0.86        1.10      0.84 o 
   5  -9   4        8.02       10.66      1.24 o 
   6  -9   4      264.62      253.49      5.13 o 
   7  -9   4        0.65        1.73      1.03 o 
   8  -9   4      113.38      110.39      3.74 o 
   9  -9   4       36.27       38.35      2.80 o 
  10  -9   4       53.81       67.19      6.01 o 
 -10  -8   4        1.49        2.71      3.13 o 
  -9  -8   4       71.17       63.55      8.10 o 
  -8  -8   4      178.50      187.94     11.32 o 
  -7  -8   4        2.81        2.15      2.27 o 
  -6  -8   4       19.14       19.58      2.30 o 
  -5  -8   4      155.39      146.32      3.09 o 
  -4  -8   4      296.30      301.38      3.63 o 
  -3  -8   4      108.05      107.32      2.31 o 
  -2  -8   4      157.90      149.09      2.93 o 
  -1  -8   4     2756.28     2910.70     28.15 o 
   0  -8   4     1240.24     1439.02     13.47 o 
   1  -8   4     1422.93     1538.35     14.14 o 
   2  -8   4      451.16      498.82      6.46 o 
   3  -8   4        4.31        4.38      0.85 o 
   4  -8   4      325.97      340.58      5.42 o 
   5  -8   4      230.98      240.86      4.60 o 
   6  -8   4      104.76       98.84      4.21 o 
   7  -8   4        0.32       -0.32      0.85 o 
   8  -8   4        3.53        1.79      1.10 o 
   9  -8   4        6.01        4.37      1.42 o 
  10  -8   4        8.14        6.51      2.09 o 
 -10  -7   4       10.62       11.95      4.44 o 
  -9  -7   4       19.28       11.29      4.22 o 
  -8  -7   4       54.43       59.79      4.77 o 
  -7  -7   4        0.40        2.36      1.61 o 
  -6  -7   4       13.57       12.74      1.91 o 
  -5  -7   4        0.12       -0.12      0.57 o 
  -4  -7   4       70.53       76.29      1.60 o 
  -3  -7   4       14.07       10.51      0.79 o 
  -2  -7   4      150.69      180.65      2.92 o 
  -1  -7   4      909.87      930.16      9.88 o 
   0  -7   4       29.29       32.04      1.02 o 
   1  -7   4      845.66      896.13      9.48 o 
   2  -7   4      588.49      717.94      9.31 o 
   3  -7   4        3.39        0.85      0.65 o 
   4  -7   4       15.18       11.99      1.11 o 
   5  -7   4       56.65       37.03      1.93 o 
   6  -7   4       38.48       38.17      2.16 o 
   7  -7   4       49.17       59.13      3.17 o 
   8  -7   4      121.63      136.13      3.98 o 
   9  -7   4        4.59        5.33      1.41 o 
  10  -7   4        0.74       -0.86      1.26 o 
 -10  -6   4        5.31        6.26      2.51 o 
  -9  -6   4        3.01        5.45      2.12 o 
  -8  -6   4      105.59      104.53      6.04 o 
  -7  -6   4      410.56      404.94     10.45 o 
  -6  -6   4        9.84       14.13      1.58 o 
  -5  -6   4        7.93        3.62      0.66 o 
  -4  -6   4        2.56        1.95      0.50 o 
  -3  -6   4        0.21        0.19      0.37 o 
  -2  -6   4       26.47       20.38      1.24 o 
  -1  -6   4     2859.98     2970.95     29.02 o 
   0  -6   4      469.47      526.04      5.07 o 
   1  -6   4     3172.49     3381.80     31.96 o 
   2  -6   4      480.23      489.37      6.07 o 
   3  -6   4       40.80       53.37      1.65 o 
   4  -6   4        1.08        1.34      1.49 o 
   5  -6   4        0.46        0.71      0.45 o 
   6  -6   4       43.91       45.01      2.26 o 
   7  -6   4       79.90       96.79      3.12 o 
   8  -6   4        3.26        6.30      1.33 o 
   9  -6   4        0.21        0.57      1.23 o 
  10  -6   4       18.55       17.79      4.37 o 
 -10  -5   4       32.88       40.59      7.87 o 
  -9  -5   4      208.69      211.90      8.07 o 
  -8  -5   4       10.26        7.78      2.72 o 
  -7  -5   4      541.54      523.09      8.83 o 
  -6  -5   4        7.43        8.54      1.11 o 
  -5  -5   4      136.03      139.71      2.78 o 
  -4  -5   4      181.29      164.77      2.56 o 
  -3  -5   4       30.95       56.64      1.27 o 
  -2  -5   4     1538.94     1576.60     16.21 o 
  -1  -5   4      286.12      298.43      3.91 o 
   0  -5   4       37.62       33.92      0.93 o 
   1  -5   4      480.26      455.17      5.61 o 
   2  -5   4     1472.91     1542.14     13.83 o 
   3  -5   4      109.99      134.34      2.26 o 
   4  -5   4      518.72      508.62      5.68 o 
   5  -5   4      110.16       97.16      2.08 o 
   6  -5   4       66.25       69.70      2.85 o 
   7  -5   4      738.58      721.83     10.01 o 
   8  -5   4       11.47       12.47      1.53 o 
   9  -5   4      514.01      494.66      9.65 o 
  10  -5   4        5.28        4.81      1.71 o 
 -10  -4   4        9.01        4.20      2.21 o 
  -9  -4   4       25.03       26.43      3.50 o 
  -8  -4   4       55.40       58.84      3.33 o 
  -7  -4   4        1.33        7.32      2.14 o 
  -6  -4   4       24.32       26.36      1.59 o 
  -5  -4   4       26.67       28.26      1.45 o 
  -4  -4   4     1321.69     1419.60     13.08 o 
  -3  -4   4     1177.46     1279.35     11.67 o 
  -2  -4   4       93.72      136.84      3.96 o 
  -1  -4   4      668.49      663.95      6.70 o 
   0  -4   4      348.81      345.95      4.63 o 
   1  -4   4     1196.65     1208.31     11.58 o 
   2  -4   4       18.34       32.76      1.29 o 
   3  -4   4      685.86      850.24      8.17 o 
   4  -4   4     1295.62     1341.36     11.84 o 
   5  -4   4       40.39       53.09      1.56 o 
   6  -4   4       80.81       79.28      2.27 o 
   7  -4   4        0.53       10.76      1.40 o 
   8  -4   4       29.32       37.01      3.46 o 
   9  -4   4       45.14       44.80      3.18 o 
  10  -4   4        6.71        3.17      1.56 o 
 -10  -3   4        2.27        3.86      3.90 o 
  -9  -3   4       27.31       30.85      7.04 o 
  -8  -3   4        3.57        4.20      1.46 o 
  -7  -3   4      620.41      619.66      8.13 o 
  -6  -3   4      464.98      478.04      6.45 o 
  -5  -3   4      117.52      125.09      2.46 o 
  -4  -3   4     1446.39     1487.63     14.41 o 
  -3  -3   4       95.88       98.92      1.50 o 
  -2  -3   4       18.58       20.30      0.85 o 
  -1  -3   4        0.49        1.48      0.39 o 
   0  -3   4        2.15        1.94      0.36 o 
   1  -3   4        0.15        1.30      0.32 o 
   2  -3   4        8.36        8.38      0.55 o 
   3  -3   4      216.01      207.66      2.75 o 
   4  -3   4     2115.08     2104.70     16.66 o 
   5  -3   4      154.99      177.25      2.79 o 
   6  -3   4      159.58      170.94      3.12 o 
   7  -3   4      768.69      759.87     10.56 o 
   8  -3   4        4.28        3.94      1.27 o 
   9  -3   4      127.49      132.63      4.64 o 
  10  -3   4       35.06       38.17      3.17 o 
  11  -3   4       12.79        9.64      2.93 o 
 -11  -2   4       11.08       14.77      5.76 o 
 -10  -2   4        0.25       -0.23      1.76 o 
  -9  -2   4        4.94        3.90      1.52 o 
  -8  -2   4       32.99       34.55      2.99 o 
  -7  -2   4      533.80      536.41      7.36 o 
  -6  -2   4        2.78        2.77      0.85 o 
  -5  -2   4       82.68       67.52      1.79 o 
  -4  -2   4      617.28      654.59      6.42 o 
  -3  -2   4     2038.29     2144.18     16.09 o 
  -2  -2   4    10229.59    10075.63     71.72 o 
  -1  -2   4     2425.20     2389.21     28.65 o 
   0  -2   4      944.75      839.57     15.07 o 
   1  -2   4     1651.24     1642.21     18.37 o 
   2  -2   4     9184.85     9445.26     87.71 o 
   3  -2   4     1107.70     1224.01     10.62 o 
   4  -2   4      572.52      586.74      5.96 o 
   5  -2   4       39.54       46.21      1.29 o 
   6  -2   4        1.14        1.65      0.66 o 
   7  -2   4     1249.25     1192.36     14.76 o 
   8  -2   4      284.83      294.79      6.59 o 
   9  -2   4       24.00       24.26      2.43 o 
  10  -2   4        2.46        3.86      1.61 o 
  11  -2   4        0.08        2.30      1.60 o 
 -11  -1   4       22.17       17.52      3.62 o 
 -10  -1   4       12.15       11.32      2.17 o 
  -9  -1   4       77.52       82.14      4.23 o 
  -8  -1   4       12.76       17.79      1.83 o 
  -7  -1   4        6.45       30.39      4.32 o 
  -6  -1   4        5.84        5.63      0.86 o 
  -5  -1   4      204.01      205.35      3.20 o 
  -4  -1   4     1569.26     1533.12     13.44 o 
  -3  -1   4        0.20        6.96      4.70 o 
  -2  -1   4     8108.21     8120.86     57.83 o 
  -1  -1   4     3632.18     3552.57     30.43 o 
   0  -1   4       98.90       90.78      1.42 o 
   1  -1   4     3538.17     3428.80     43.09 o 
   2  -1   4     5662.15     5866.05     54.37 o 
   3  -1   4       63.50       71.54      1.77 o 
   4  -1   4     3123.38     3081.71     23.88 o 
   5  -1   4      308.34      321.44      5.11 o 
   6  -1   4       13.33       12.33      1.19 o 
   7  -1   4      120.39      140.33      5.96 o 
   8  -1   4        9.39       10.32      1.36 o 
   9  -1   4      235.78      218.28      5.94 o 
  10  -1   4       51.80       49.20      3.55 o 
 -11   0   4       31.97       31.02      6.34 o 
 -10   0   4       32.18       29.11      3.03 o 
  -9   0   4       11.66       11.97      1.79 o 
  -8   0   4       19.53       16.72      1.87 o 
  -7   0   4      828.13      791.02      9.81 o 
  -6   0   4      258.03      246.67      3.82 o 
  -5   0   4      337.69      336.01      4.40 o 
  -4   0   4      370.48      396.85      4.49 o 
  -3   0   4       39.57       22.18      0.87 o 
  -2   0   4      233.27      251.12      2.94 o 
  -1   0   4     1609.01     1535.77     14.40 o 
   0   0   4     5040.91     4881.93     48.41 o 
   1   0   4     1271.07     1237.09     13.35 o 
   2   0   4      383.80      417.18      4.59 o 
   3   0   4      252.53      317.61      3.65 o 
   4   0   4     1206.17     1268.87     10.75 o 
   5   0   4      406.72      401.85      4.63 o 
   6   0   4       72.59       66.71      2.20 o 
   7   0   4      882.62      846.43     11.46 o 
   8   0   4       55.93       53.12      2.62 o 
   9   0   4       25.01       24.74      2.20 o 
  10   0   4       25.38       27.24      3.86 o 
 -10   1   4       11.64        6.07      1.81 o 
  -9   1   4      523.30      516.66      9.35 o 
  -8   1   4        0.95        2.65      1.09 o 
  -7   1   4      760.92      753.92      9.54 o 
  -6   1   4      184.73      183.63      3.26 o 
  -5   1   4      193.61      219.26      3.39 o 
  -4   1   4      113.75      125.20      2.16 o 
  -3   1   4       40.25       32.16      1.00 o 
  -2   1   4      133.08      115.66      2.10 o 
  -1   1   4       88.97       96.61      1.74 o 
   0   1   4       30.10       29.38      0.97 o 
   1   1   4        7.16        8.57      0.60 o 
   2   1   4     1101.97     1132.68     10.53 o 
   3   1   4       16.65       11.31      0.79 o 
   4   1   4        0.17        0.18      0.45 o 
   5   1   4      513.81      547.15      6.10 o 
   6   1   4      626.66      603.70      7.88 o 
   7   1   4      241.40      247.12      4.70 o 
   8   1   4       84.56       83.11      3.20 o 
   9   1   4      169.20      163.03      6.22 o 
  10   1   4        0.23        0.65      1.45 o 
 -10   2   4       85.29       81.19      4.04 o 
  -9   2   4       10.50        7.20      1.56 o 
  -8   2   4      373.17      367.71      7.26 o 
  -7   2   4      239.67      251.79      5.01 o 
  -6   2   4       93.65       87.59      2.26 o 
  -5   2   4       10.22        7.02      0.82 o 
  -4   2   4       35.89       42.38      1.33 o 
  -3   2   4      184.48      169.45      2.57 o 
  -2   2   4     2567.65     2662.23     25.24 o 
  -1   2   4     3005.31     3080.75     34.52 o 
   0   2   4       79.90       67.19      1.49 o 
   1   2   4     1256.17     1320.03     14.71 o 
   2   2   4      759.63      835.86      7.83 o 
   3   2   4      237.76      208.88      3.14 o 
   4   2   4       57.32       45.52      1.50 o 
   5   2   4      145.88      139.60      2.94 o 
   6   2   4        0.01        0.70      0.74 o 
   7   2   4      117.59      113.47      3.13 o 
   8   2   4      168.38      165.68      4.98 o 
   9   2   4       35.84       32.71      2.77 o 
  10   2   4       13.66       10.09      1.74 o 
 -10   3   4        0.02        1.24      1.88 o 
  -9   3   4      184.71      192.12      6.66 o 
  -8   3   4       76.09       76.76      3.33 o 
  -7   3   4       23.87       31.59      2.49 o 
  -6   3   4      167.57      183.56      3.55 o 
  -5   3   4      396.87      386.56      5.08 o 
  -4   3   4       30.85       19.48      1.21 o 
  -3   3   4      498.22      521.90      5.78 o 
  -2   3   4     1086.30     1114.51     11.71 o 
  -1   3   4      139.66      144.89      3.57 o 
   0   3   4       56.86       66.31      1.45 o 
   1   3   4       12.05       13.79      0.88 o 
   2   3   4     1717.33     1942.28     17.62 o 
   3   3   4      755.58      776.95      9.29 o 
   4   3   4       15.84        5.52      0.71 o 
   5   3   4      418.89      433.89      6.07 o 
   6   3   4       87.99       94.23      2.73 o 
   7   3   4       43.32       43.12      2.30 o 
   8   3   4       88.67       88.42      3.31 o 
   9   3   4        4.89        3.79      1.45 o 
  10   3   4       53.22       52.89      3.33 o 
 -10   4   4       26.83       28.46      2.76 o 
  -9   4   4        1.65        1.33      1.28 o 
  -8   4   4       67.29       74.05      3.72 o 
  -7   4   4       52.35       45.62      2.75 o 
  -6   4   4      102.77       94.72      2.42 o 
  -5   4   4        3.57        3.06      0.73 o 
  -4   4   4        1.00        1.69      0.82 o 
  -3   4   4      635.46      705.90      7.48 o 
  -2   4   4      364.41      397.52      5.59 o 
  -1   4   4     3170.91     3511.64     33.42 o 
   0   4   4     1038.28     1134.78     11.94 o 
   1   4   4     1072.61     1305.42     12.35 o 
   2   4   4       75.78      103.20      2.04 o 
   3   4   4     1198.32     1308.84     12.78 o 
   4   4   4       19.93       16.62      1.52 o 
   5   4   4       81.76       89.85      4.03 o 
   6   4   4       64.03       66.39      2.95 o 
   7   4   4      208.31      190.54      4.48 o 
   8   4   4       84.73       87.77      3.39 o 
   9   4   4       30.58       33.47      2.81 o 
  10   4   4       26.98       34.27      2.99 o 
 -10   5   4        0.81        0.98      2.75 o 
  -9   5   4       16.09       18.33      3.07 o 
  -8   5   4       42.53       41.79      2.90 o 
  -7   5   4       18.81       26.57      2.26 o 
  -6   5   4        7.72        9.19      1.21 o 
  -5   5   4     1046.41     1090.56     11.34 o 
  -4   5   4       77.99       85.04      2.09 o 
  -3   5   4        8.02        5.02      0.68 o 
  -2   5   4      262.91      219.34      3.97 o 
  -1   5   4      464.49      443.06      5.76 o 
   0   5   4       76.66       85.62      2.04 o 
   1   5   4       43.34       30.77      1.41 o 
   2   5   4      155.43      178.04      4.74 o 
   3   5   4      990.29     1012.25     10.49 o 
   4   5   4      210.88      227.67      4.51 o 
   5   5   4        5.03        2.88      0.90 o 
   6   5   4       25.41       30.91      2.35 o 
   7   5   4        0.00        1.67      1.06 o 
   8   5   4        6.41        6.42      1.44 o 
   9   5   4        3.23        0.30      1.33 o 
  10   5   4        3.18        4.00      1.74 o 
 -10   6   4        0.43        2.84      1.69 o 
  -9   6   4        0.02        0.20      1.58 o 
  -8   6   4       62.23       71.03      4.39 o 
  -7   6   4      194.44      189.84      5.93 o 
  -6   6   4      607.21      547.59      9.18 o 
  -5   6   4      247.45      246.56      4.85 o 
  -4   6   4       18.61       20.79      1.45 o 
  -3   6   4      624.95      664.87      8.26 o 
  -2   6   4       10.25       10.88      1.12 o 
  -1   6   4      441.15      417.77      6.11 o 
   0   6   4      174.37      176.73      3.18 o 
   1   6   4       39.46       58.34      2.53 o 
   2   6   4      331.48      306.56      3.88 o 
   3   6   4       72.38       68.73      3.36 o 
   4   6   4        8.49        6.05      1.12 o 
   5   6   4      111.72      110.11      3.02 o 
   6   6   4       38.63       30.99      2.40 o 
   7   6   4      259.82      234.98      5.93 o 
   8   6   4        2.42        5.74      1.43 o 
   9   6   4       17.15       15.73      2.22 o 
  -9   7   4        4.83        3.16      1.71 o 
  -8   7   4       67.07       78.09      4.76 o 
  -7   7   4       19.13       27.08      5.90 o 
  -6   7   4      434.09      423.53      8.43 o 
  -5   7   4       17.21       17.68      1.78 o 
  -4   7   4      561.79      545.30      8.15 o 
  -3   7   4       89.45      104.13      2.74 o 
  -2   7   4        0.01        0.91      0.79 o 
  -1   7   4        2.65        1.15      0.71 o 
   0   7   4       14.44       15.11      1.13 o 
   1   7   4        2.62        4.03      0.68 o 
   2   7   4        0.20        0.41      0.75 o 
   3   7   4      705.36      713.21      9.81 o 
   4   7   4      850.76      852.39     11.53 o 
   5   7   4       13.30        8.47      1.37 o 
   6   7   4       89.26       86.00      3.49 o 
   7   7   4      183.34      181.97      5.23 o 
   8   7   4       61.23       67.17      3.42 o 
   9   7   4      123.10      119.48      4.58 o 
  -9   8   4       54.67       54.59      4.26 o 
  -8   8   4        2.26        3.13      1.53 o 
  -7   8   4      110.43      109.65      4.77 o 
  -6   8   4       38.62       40.72      3.32 o 
  -5   8   4      380.23      355.63      7.11 o 
  -4   8   4       31.85       30.45      2.32 o 
  -3   8   4      110.72      103.83      3.13 o 
  -2   8   4      209.40      206.36      4.82 o 
  -1   8   4       23.20       22.12      1.84 o 
   0   8   4      183.72      202.74      6.32 o 
   1   8   4       43.00       54.51      2.59 o 
   2   8   4       89.11       91.82      2.90 o 
   3   8   4     1656.95     1600.33     18.89 o 
   4   8   4        0.34       -0.19      0.94 o 
   5   8   4       18.52       18.44      1.78 o 
   6   8   4       18.31       19.63      2.07 o 
   7   8   4       20.74       23.73      2.91 o 
   8   8   4       42.40       39.98      2.80 o 
   9   8   4      105.27       89.08      4.17 o 
  -9   9   4       79.27       89.18      5.21 o 
  -8   9   4       10.36        9.26      2.09 o 
  -7   9   4       34.89       37.33      3.42 o 
  -6   9   4      185.54      166.50      7.36 o 
  -5   9   4      104.23      101.29      3.77 o 
  -4   9   4      319.81      312.86      6.65 o 
  -3   9   4       44.17       42.69      2.43 o 
  -2   9   4      225.86      216.51      5.21 o 
  -1   9   4      632.08      582.14      9.53 o 
   0   9   4       78.38       68.01      2.89 o 
   1   9   4      382.76      400.60      7.27 o 
   2   9   4        2.18        0.85      1.08 o 
   3   9   4      200.87      174.91      5.05 o 
   4   9   4      146.53      149.57      4.37 o 
   5   9   4       15.05       18.25      2.06 o 
   6   9   4        5.78        6.15      1.52 o 
   7   9   4        2.24        2.63      1.63 o 
   8   9   4       20.08       21.36      2.16 o 
  -8  10   4       19.43       20.42      3.56 o 
  -7  10   4        0.56        0.26      1.41 o 
  -6  10   4        3.50        2.26      1.48 o 
  -5  10   4       22.38       14.78      2.01 o 
  -4  10   4       47.66       43.56      2.92 o 
  -3  10   4      268.97      254.44      6.00 o 
  -2  10   4        7.10        4.06      1.32 o 
  -1  10   4      580.44      546.48     10.71 o 
   0  10   4       56.99       57.67      3.14 o 
   1  10   4       28.14       48.23      3.42 o 
   2  10   4        0.35        0.09      1.24 o 
   3  10   4      207.37      189.86      6.04 o 
   4  10   4      221.35      208.42      9.06 o 
   5  10   4       29.68       25.39      2.52 o 
   6  10   4        0.01        0.23      1.19 o 
   7  10   4        3.70        5.94      1.74 o 
   8  10   4        9.03        9.34      2.01 o 
  -8  11   4       40.77       42.48      4.03 o 
  -7  11   4       21.40       17.00      2.63 o 
  -6  11   4        0.56        0.08      1.38 o 
  -5  11   4       18.91       15.61      2.07 o 
  -4  11   4        7.71        5.73      1.58 o 
  -3  11   4       20.48       23.84      2.31 o 
  -2  11   4        0.20        0.50      1.13 o 
  -1  11   4        0.01       -0.11      1.06 o 
   0  11   4       90.54       91.88      3.56 o 
   1  11   4       15.16       14.92      2.28 o 
   2  11   4       13.30       17.33      2.34 o 
   3  11   4        0.78        2.47      2.08 o 
   4  11   4       19.01       21.87      2.78 o 
   5  11   4        7.71        8.87      3.51 o 
   6  11   4       32.67       34.34      7.10 o 
   7  11   4        0.06        3.85      3.22 o 
  -7  12   4       23.53       27.35      3.45 o 
  -6  12   4        9.05        7.68      2.12 o 
  -5  12   4       64.45       70.95      4.11 o 
  -4  12   4        7.09        4.04      1.50 o 
  -3  12   4       42.49       41.40      3.24 o 
  -2  12   4      147.61      137.66      5.24 o 
  -1  12   4       16.54       18.71      2.13 o 
   0  12   4        2.82        3.33      1.30 o 
   1  12   4        0.02        0.42      1.56 o 
   2  12   4       15.63       20.97      5.38 o 
   3  12   4        0.41       -1.45      1.45 o 
   4  12   4       33.93       36.76      3.84 o 
   5  12   4        2.98       -1.25      2.84 o 
   6  12   4       92.53       83.72      9.22 o 
  -6  13   4        1.43       -0.57      1.60 o 
  -5  13   4       24.57       17.42      2.43 o 
  -4  13   4       16.17       17.06      3.26 o 
  -3  13   4        0.05        2.05      1.51 o 
  -2  13   4       40.43       43.86      3.21 o 
  -1  13   4       48.36       43.32      3.16 o 
   0  13   4        1.97       -0.08      1.43 o 
   1  13   4        7.74       10.07      2.28 o 
   2  13   4      191.14      183.70     14.96 o 
   3  13   4        0.26       -1.15      1.68 o 
   4  13   4        3.71        2.42      2.98 o 
   5  13   4       23.75       23.47      3.97 o 
  -5  14   4       79.25       75.33      4.55 o 
  -4  14   4        0.16       -0.26      2.12 o 
  -3  14   4        3.70        2.83      1.58 o 
  -2  14   4       33.37       39.92      3.25 o 
  -1  14   4        2.23        1.72      1.43 o 
   0  14   4        1.25       -0.90      1.52 o 
   1  14   4       33.02       34.66      3.57 o 
   2  14   4        3.68       -1.10      3.18 o 
   3  14   4        0.01        1.87      2.52 o 
   4  14   4        0.95        0.04      3.09 o 
  -4  15   4       18.53       17.94      2.54 o 
  -3  15   4        5.40        5.21      1.94 o 
  -2  15   4        8.98        4.88      1.88 o 
  -1  15   4       17.38       19.09      3.01 o 
   0  15   4      131.82      168.47      8.25 o 
   1  15   4        1.99        2.44      2.73 o 
   2  15   4       18.89       14.13      8.34 o 
   3  15   4        2.32        2.61      3.42 o 
  -2  16   4        9.82       10.03      2.66 o 
  -1  16   4        9.50        6.21      5.48 o 
   0  16   4        6.34        5.08      2.66 o 
   1  16   4       46.82       60.20      6.05 o 
   0 -20   5       20.21       20.81      4.15 o 
   1 -20   5      102.62      131.00      7.95 o 
  -3 -19   5       13.14       16.96      5.16 o 
  -2 -19   5        5.28        3.89      3.56 o 
  -1 -19   5        3.28        4.07      3.99 o 
   0 -19   5       38.95       41.48      3.97 o 
   1 -19   5        0.01       -0.59      1.98 o 
   2 -19   5       20.64       14.85      3.86 o 
   3 -19   5       13.33       10.47      3.39 o 
   4 -19   5       63.51       71.05      6.18 o 
  -4 -18   5       49.82       58.29      8.18 o 
  -3 -18   5       17.60       15.30      5.07 o 
  -2 -18   5        5.67        4.70      3.72 o 
  -1 -18   5        1.29        3.56      2.27 o 
   0 -18   5       38.94       34.45      9.82 o 
   1 -18   5        2.09        3.11      2.36 o 
   2 -18   5       19.24       22.36      3.15 o 
   3 -18   5       15.21       12.57      2.18 o 
   4 -18   5        1.68        3.28      1.47 o 
   5 -18   5       55.09       64.07      9.49 o 
  -5 -17   5       13.71        6.18      3.79 o 
  -4 -17   5       51.36       62.22      8.12 o 
  -3 -17   5        0.67       -0.82      3.06 o 
  -2 -17   5        0.77       -1.92      2.47 o 
  -1 -17   5       40.99       45.14      4.55 o 
   0 -17   5        0.41       -0.44      1.70 o 
   1 -17   5       11.71       16.09      6.81 o 
   2 -17   5       46.70       51.06      4.04 o 
   3 -17   5       25.60       27.43      2.25 o 
   4 -17   5        4.32        4.87      1.39 o 
   5 -17   5      126.40      156.44      7.58 o 
   6 -17   5       33.73       34.70      3.54 o 
  -6 -16   5       13.31        4.11      3.99 o 
  -5 -16   5       97.33      101.99     10.15 o 
  -4 -16   5       61.53       69.17      8.10 o 
  -3 -16   5        0.98        0.43      2.86 o 
  -2 -16   5       27.10       29.30      3.81 o 
  -1 -16   5       61.07       55.12      4.70 o 
   0 -16   5       10.81        4.62      2.18 o 
   1 -16   5        3.36        1.77      1.86 o 
   2 -16   5        0.22        0.16      1.04 o 
   3 -16   5        2.43        0.88      1.02 o 
   4 -16   5      288.64      284.54      6.06 o 
   5 -16   5       29.31       27.53      2.98 o 
   6 -16   5       65.66       61.59      4.49 o 
   7 -16   5       39.09       36.04      4.22 o 
  -7 -15   5       26.90       40.70      7.27 o 
  -6 -15   5        4.65        7.08      3.89 o 
  -5 -15   5       28.16       31.92      5.89 o 
  -4 -15   5       93.57       92.37      8.98 o 
  -3 -15   5       73.93       78.27      8.12 o 
  -2 -15   5       19.84       18.64      2.61 o 
  -1 -15   5      379.01      345.77      8.50 o 
   0 -15   5       24.75       22.72      2.58 o 
   1 -15   5        5.05        7.77      1.78 o 
   2 -15   5      311.01      298.07      5.85 o 
   3 -15   5      368.33      366.77      6.75 o 
   4 -15   5       24.22       20.83      1.96 o 
   5 -15   5       13.42       11.05      2.11 o 
   6 -15   5       17.66       21.71      3.38 o 
   7 -15   5       43.37       48.94      3.44 o 
  -7 -14   5        3.44       -3.26      2.08 o 
  -6 -14   5       10.36        6.70      3.60 o 
  -5 -14   5       81.34       97.20      8.11 o 
  -4 -14   5      327.71      323.86     14.28 o 
  -3 -14   5       88.04       78.59      4.44 o 
  -2 -14   5      277.98      273.86      6.47 o 
  -1 -14   5       10.65        6.60      1.57 o 
   0 -14   5      372.55      363.00      7.84 o 
   1 -14   5        1.05        2.83      1.27 o 
   2 -14   5       55.07       60.29      2.63 o 
   3 -14   5      115.58      103.44      3.24 o 
   4 -14   5      307.79      287.56      5.84 o 
   5 -14   5       13.22       14.80      1.67 o 
   6 -14   5       15.90       10.72      2.00 o 
   7 -14   5       32.42       40.40      3.12 o 
   8 -14   5       38.90       47.23      3.51 o 
  -8 -13   5        1.06       -0.87      2.48 o 
  -7 -13   5       28.03       39.26      6.67 o 
  -6 -13   5       38.17       51.65      7.03 o 
  -5 -13   5       47.83       50.44      6.68 o 
  -4 -13   5        3.87        0.16      2.49 o 
  -3 -13   5      271.66      290.62      6.61 o 
  -2 -13   5       13.80        6.57      1.56 o 
  -1 -13   5      578.75      514.53      9.15 o 
   0 -13   5        1.96       -0.05      1.27 o 
   1 -13   5       10.83       15.56      1.96 o 
   2 -13   5       72.73       72.64      2.59 o 
   3 -13   5      222.35      237.63      5.48 o 
   4 -13   5        7.43        3.15      1.03 o 
   5 -13   5      243.32      225.95      4.97 o 
   6 -13   5       36.77       43.13      2.98 o 
   7 -13   5       20.19       21.67      2.37 o 
   8 -13   5        0.01       -1.06      1.23 o 
  -8 -12   5        7.05        8.14      3.67 o 
  -7 -12   5       49.69       39.37      6.52 o 
  -6 -12   5      183.03      195.25     11.23 o 
  -5 -12   5        0.72        2.79      2.50 o 
  -4 -12   5      176.31      148.73      7.06 o 
  -3 -12   5       25.99       18.51      2.09 o 
  -2 -12   5      205.96      177.95      4.75 o 
  -1 -12   5       20.31       24.07      1.81 o 
   0 -12   5       32.47       48.61      2.08 o 
   1 -12   5      222.56      198.38      3.64 o 
   2 -12   5        0.57        0.18      0.72 o 
   3 -12   5       57.36       53.97      2.24 o 
   4 -12   5        6.56       14.24      1.45 o 
   5 -12   5       12.47       13.05      1.68 o 
   6 -12   5       91.72       91.62      3.74 o 
   7 -12   5       32.91       37.26      3.52 o 
   8 -12   5       34.91       30.96      2.53 o 
   9 -12   5        1.43        4.69      1.53 o 
  -9 -11   5        2.93        0.80      3.22 o 
  -8 -11   5       50.32       56.71      7.65 o 
  -7 -11   5       43.76       43.28      6.41 o 
  -6 -11   5      317.70      339.11     14.81 o 
  -5 -11   5        7.32        9.82      3.45 o 
  -4 -11   5      698.51      628.39     10.55 o 
  -3 -11   5       10.41       11.27      1.65 o 
  -2 -11   5       85.17      102.19      3.42 o 
  -1 -11   5       18.13       19.31      1.42 o 
   0 -11   5        1.35        0.53      0.55 o 
   1 -11   5      108.33      103.96      2.22 o 
   2 -11   5      621.26      638.78      8.35 o 
   3 -11   5      567.85      549.42     11.08 o 
   4 -11   5      819.39      775.23     11.31 o 
   5 -11   5        0.00       -0.92      0.76 o 
   6 -11   5       96.01      102.64      3.32 o 
   7 -11   5       77.94       70.77      3.39 o 
   8 -11   5      231.34      235.65      5.66 o 
   9 -11   5       11.71       14.60      1.99 o 
  -9 -10   5       22.59       24.67      5.77 o 
  -8 -10   5        8.90        2.61      3.24 o 
  -7 -10   5        2.39        2.01      2.62 o 
  -6 -10   5      297.23      328.54     14.30 o 
  -5 -10   5        5.61        1.42      1.91 o 
  -4 -10   5       51.97       50.68      4.36 o 
  -3 -10   5      252.15      280.69      6.89 o 
  -2 -10   5      224.57      222.23      5.09 o 
  -1 -10   5       20.16       34.57      2.17 o 
   0 -10   5       36.14       51.14      1.52 o 
   1 -10   5      224.67      212.98      2.89 o 
   2 -10   5        3.68        0.97      0.43 o 
   3 -10   5        0.23       -0.06      0.60 o 
   4 -10   5      949.49      878.85     12.24 o 
   5 -10   5      101.62      118.04      3.29 o 
   6 -10   5       11.52       18.01      2.07 o 
   7 -10   5       98.17       89.44      3.21 o 
   8 -10   5        8.57        5.34      1.38 o 
   9 -10   5        0.01        0.58      1.19 o 
  10 -10   5       29.86       30.40      3.06 o 
  -9  -9   5       62.62       49.41      7.48 o 
  -8  -9   5        2.86        0.39      2.54 o 
  -7  -9   5        0.57        1.85      2.74 o 
  -6  -9   5        3.77        3.63      2.52 o 
  -5  -9   5      124.93      119.76      4.61 o 
  -4  -9   5      427.88      389.62      6.34 o 
  -3  -9   5        4.51       12.06      1.45 o 
  -2  -9   5      383.57      405.38      9.91 o 
  -1  -9   5      269.56      242.40      3.72 o 
   0  -9   5       24.56       18.44      0.99 o 
   1  -9   5        0.14        1.60      0.41 o 
   2  -9   5      867.95      946.86     10.04 o 
   3  -9   5      148.38      152.90      3.55 o 
   4  -9   5       12.56        9.48      1.14 o 
   5  -9   5      406.03      364.58      8.49 o 
   6  -9   5       84.14       82.96      2.89 o 
   7  -9   5       96.13      100.32      3.35 o 
   8  -9   5       16.73       15.24      1.77 o 
   9  -9   5        1.41        3.62      1.30 o 
  10  -9   5       23.77       26.53      3.14 o 
 -10  -8   5        9.77       12.88      4.72 o 
  -9  -8   5        5.41        4.24      3.29 o 
  -8  -8   5        3.00        2.92      2.64 o 
  -7  -8   5       22.40       14.23      3.94 o 
  -6  -8   5        0.23        1.33      1.54 o 
  -5  -8   5      558.40      550.11      7.92 o 
  -4  -8   5       77.63       76.67      2.10 o 
  -3  -8   5      378.49      384.00      4.75 o 
  -2  -8   5      907.53     1013.41     13.83 o 
  -1  -8   5      223.28      292.94      4.04 o 
   0  -8   5      967.53     1086.74     10.53 o 
   1  -8   5      675.82      794.83      8.73 o 
   2  -8   5     1045.17     1109.17     12.33 o 
   3  -8   5      274.52      295.20      4.65 o 
   4  -8   5       96.63       93.88      2.56 o 
   5  -8   5      291.20      274.52      4.97 o 
   6  -8   5       43.37       45.12      2.37 o 
   7  -8   5        0.07        1.76      0.99 o 
   8  -8   5      105.28       96.17      5.11 o 
   9  -8   5       13.10       11.33      1.70 o 
  10  -8   5        1.21        3.03      2.47 o 
 -10  -7   5        8.71        4.92      3.46 o 
  -9  -7   5        4.43        2.07      2.98 o 
  -8  -7   5      132.82      145.78      6.35 o 
  -7  -7   5      100.31       85.28      4.57 o 
  -6  -7   5      744.84      758.99     11.45 o 
  -5  -7   5        0.38        2.40      0.90 o 
  -4  -7   5        3.29        2.21      0.52 o 
  -3  -7   5       70.36       70.73      1.95 o 
  -2  -7   5        1.73        3.19      0.75 o 
  -1  -7   5        8.92       20.71      1.26 o 
   0  -7   5        1.97        0.91      0.39 o 
   1  -7   5       72.97       64.98      1.48 o 
   2  -7   5      196.63      173.74      2.86 o 
   3  -7   5      152.34      141.18      2.85 o 
   4  -7   5       70.81       71.66      2.66 o 
   5  -7   5       87.37       72.64      2.78 o 
   6  -7   5      338.35      331.69      5.80 o 
   7  -7   5       56.30       70.43      7.81 o 
   8  -7   5       10.46       15.85      1.70 o 
   9  -7   5        0.14       -0.08      1.20 o 
  10  -7   5        0.00       -0.58      1.31 o 
 -10  -6   5        1.27        1.74      3.02 o 
  -9  -6   5       15.22       11.08      2.59 o 
  -8  -6   5      128.82      134.59     12.80 o 
  -7  -6   5     1109.99     1135.53     21.85 o 
  -6  -6   5        0.57        1.11      1.26 o 
  -5  -6   5      835.01      791.19      8.29 o 
  -4  -6   5      265.69      249.53      3.38 o 
  -3  -6   5      113.48      129.96      2.42 o 
  -2  -6   5      181.90      202.38      3.69 o 
  -1  -6   5      515.91      528.82      7.02 o 
   0  -6   5       62.83       54.34      1.49 o 
   1  -6   5      719.84      752.80      8.05 o 
   2  -6   5       77.51       78.77      1.60 o 
   3  -6   5       97.33      125.64      2.42 o 
   4  -6   5       91.87       76.93      1.84 o 
   5  -6   5      271.01      247.75      4.48 o 
   6  -6   5       39.70       34.16      2.25 o 
   7  -6   5     1655.58     1572.41     18.41 o 
   8  -6   5       15.14       18.34      1.89 o 
   9  -6   5       15.62        9.92      1.83 o 
  10  -6   5        4.79        4.36      1.71 o 
 -10  -5   5       51.58       48.17      4.91 o 
  -9  -5   5        5.85        1.36      1.86 o 
  -8  -5   5       13.19       10.26      2.31 o 
  -7  -5   5      148.11      188.45      6.51 o 
  -6  -5   5     1340.08     1313.29     22.98 o 
  -5  -5   5       31.88       30.73      1.68 o 
  -4  -5   5      140.17      142.60      2.71 o 
  -3  -5   5      270.76      278.24      3.89 o 
  -2  -5   5       89.01       83.93      2.46 o 
  -1  -5   5       39.16       39.75      1.18 o 
   0  -5   5       37.54       31.79      0.96 o 
   1  -5   5       88.33       73.92      1.60 o 
   2  -5   5       12.01        8.91      0.57 o 
   3  -5   5      867.19      952.46      9.12 o 
   4  -5   5      113.14      104.44      2.07 o 
   5  -5   5       49.45       50.22      1.68 o 
   6  -5   5     1171.64     1144.57     13.71 o 
   7  -5   5       14.07       23.13      2.25 o 
   8  -5   5        3.52        4.34      1.35 o 
   9  -5   5      177.74      173.27      5.36 o 
  10  -5   5       57.66       53.88      3.71 o 
 -10  -4   5        1.78        1.43      1.91 o 
  -9  -4   5       12.26        7.10      2.25 o 
  -8  -4   5       13.39       12.05      2.37 o 
  -7  -4   5      570.29      565.04      8.21 o 
  -6  -4   5       43.22       45.28      2.14 o 
  -5  -4   5      197.46      214.53      5.36 o 
  -4  -4   5        5.27        9.92      0.73 o 
  -3  -4   5      521.46      472.93      4.57 o 
  -2  -4   5     4407.99     4397.01     37.41 o 
  -1  -4   5      127.50      135.16      2.05 o 
   0  -4   5      158.30      167.14      2.50 o 
   1  -4   5       43.61       53.45      1.14 o 
   2  -4   5     4533.88     4551.86     33.33 o 
   3  -4   5      661.95      604.92      5.81 o 
   4  -4   5      423.06      423.60      4.42 o 
   5  -4   5      170.98      193.29      2.98 o 
   6  -4   5        7.67        9.24      0.99 o 
   7  -4   5      367.95      357.70      7.42 o 
   8  -4   5        5.10        2.86      1.25 o 
   9  -4   5       16.55        8.67      1.79 o 
  10  -4   5        1.17        1.29      1.43 o 
 -10  -3   5        7.09       14.20      2.99 o 
  -9  -3   5        0.50       -0.75      1.60 o 
  -8  -3   5        8.42        8.69      1.51 o 
  -7  -3   5      217.75      229.53      4.62 o 
  -6  -3   5       19.23       17.09      1.34 o 
  -5  -3   5       50.11       39.39      1.55 o 
  -4  -3   5        2.46        3.03      0.55 o 
  -3  -3   5     3198.15     3309.20     24.15 o 
  -2  -3   5     2119.12     2231.95     17.74 o 
  -1  -3   5     1020.38     1031.61     12.84 o 
   0  -3   5       47.86       50.87      1.54 o 
   1  -3   5     1183.22     1205.18     12.54 o 
   2  -3   5     3358.74     3507.48     27.50 o 
   3  -3   5     1284.58     1388.01     11.08 o 
   4  -3   5       16.43       18.40      0.80 o 
   5  -3   5      105.63      102.18      1.99 o 
   6  -3   5       72.26       60.81      1.90 o 
   7  -3   5        3.90        6.83      1.07 o 
   8  -3   5       32.75       36.38      2.64 o 
   9  -3   5        1.70        0.67      1.20 o 
  10  -3   5       20.21       22.07      2.53 o 
 -10  -2   5        6.56        7.99      3.07 o 
  -9  -2   5        4.13        6.09      1.63 o 
  -8  -2   5       17.09       19.35      1.83 o 
  -7  -2   5      429.24      421.23      6.75 o 
  -6  -2   5       17.33       16.64      1.27 o 
  -5  -2   5      597.54      618.47      7.30 o 
  -4  -2   5      956.98     1074.46     10.38 o 
  -3  -2   5      317.73      374.49      4.03 o 
  -2  -2   5     2491.84     2629.28     18.99 o 
  -1  -2   5     2445.94     2342.93     18.14 o 
   0  -2   5      402.18      331.65     10.89 o 
   1  -2   5     1147.72     1146.59     13.41 o 
   2  -2   5     4612.79     4848.66     48.51 o 
   3  -2   5      288.55      365.50      4.03 o 
   4  -2   5      631.36      691.03      6.37 o 
   5  -2   5      870.03      843.83      8.23 o 
   6  -2   5      120.44      102.98      2.87 o 
   7  -2   5      204.45      199.35      4.37 o 
   8  -2   5       46.34       47.95      2.69 o 
   9  -2   5       62.40       60.02      3.63 o 
  10  -2   5        1.13        0.09      1.39 o 
 -10  -1   5        5.60        2.14      2.61 o 
  -9  -1   5      332.22      346.02      9.63 o 
  -8  -1   5       35.58       42.88      2.49 o 
  -7  -1   5      171.70      166.09      3.92 o 
  -6  -1   5        7.67        9.61      0.99 o 
  -5  -1   5      176.56      172.76      2.94 o 
  -4  -1   5     2496.65     2594.85     22.88 o 
  -3  -1   5     2106.41     2160.17     18.17 o 
  -2  -1   5      623.85      645.81      5.99 o 
  -1  -1   5      300.38      311.90      3.40 o 
   0  -1   5       21.94       20.95      0.75 o 
   1  -1   5        9.59       13.80      0.93 o 
   2  -1   5      203.93      216.53      2.97 o 
   3  -1   5     2680.10     2707.47     22.51 o 
   4  -1   5     1592.37     1590.60     13.15 o 
   5  -1   5       26.20       30.52      1.46 o 
   6  -1   5        0.01        0.04      0.68 o 
   7  -1   5      284.90      271.18      5.43 o 
   8  -1   5       86.91       81.81      2.94 o 
   9  -1   5      227.55      230.28      5.52 o 
  10  -1   5        0.72        0.99      1.47 o 
 -10   0   5       18.25       16.30      2.43 o 
  -9   0   5      119.68      120.87      4.48 o 
  -8   0   5       27.44       30.92      2.19 o 
  -7   0   5       69.04       73.00      2.91 o 
  -6   0   5       68.28       75.63      2.11 o 
  -5   0   5       29.14       33.19      1.56 o 
  -4   0   5       49.43       48.87      1.46 o 
  -3   0   5      193.65      224.95      2.92 o 
  -2   0   5      723.04      780.86     10.88 o 
  -1   0   5     1577.07     1552.29     18.41 o 
   0   0   5      274.48      263.97      3.36 o 
   1   0   5      718.63      739.50      8.65 o 
   2   0   5     1726.67     1754.89     17.08 o 
   3   0   5       55.48       68.86      1.60 o 
   4   0   5       48.15       63.08      1.63 o 
   5   0   5       62.80       71.26      1.74 o 
   6   0   5       61.27       69.02      2.36 o 
   7   0   5        1.63        4.02      1.22 o 
   8   0   5       47.18       50.16      2.85 o 
   9   0   5       27.23       24.71      2.22 o 
  10   0   5       52.37       54.44      3.77 o 
 -10   1   5        7.58        6.85      1.66 o 
  -9   1   5      225.26      222.41      5.71 o 
  -8   1   5       10.99        9.23      1.90 o 
  -7   1   5      159.80      145.47      3.73 o 
  -6   1   5       85.84       87.35      2.26 o 
  -5   1   5       16.58       20.37      1.21 o 
  -4   1   5        8.87       11.81      0.89 o 
  -3   1   5        4.37       12.22      0.85 o 
  -2   1   5      331.62      348.70      4.52 o 
  -1   1   5     1055.18     1110.93     16.99 o 
   0   1   5        6.82        9.91      0.64 o 
   1   1   5     3815.97     3891.35     36.49 o 
   2   1   5      902.65      952.63     10.03 o 
   3   1   5      120.89      140.04      3.70 o 
   4   1   5       49.91       65.27      1.85 o 
   5   1   5        6.54        4.29      0.81 o 
   6   1   5        4.08        3.26      0.96 o 
   7   1   5        0.68        0.51      0.86 o 
   8   1   5       20.08       24.76      2.31 o 
   9   1   5        8.07        5.93      1.43 o 
  10   1   5       17.72       18.18      2.18 o 
 -10   2   5        2.39        2.80      1.49 o 
  -9   2   5        2.58        5.44      1.49 o 
  -8   2   5       81.96       84.44      5.22 o 
  -7   2   5        3.00        3.91      1.04 o 
  -6   2   5      302.24      322.07      5.01 o 
  -5   2   5       21.93       26.17      1.39 o 
  -4   2   5        2.35        1.46      0.50 o 
  -3   2   5      382.11      393.61      5.05 o 
  -2   2   5     1216.76     1337.20     12.67 o 
  -1   2   5      802.88      856.47      9.79 o 
   0   2   5       45.86       50.10      1.53 o 
   1   2   5       45.51       82.79      3.36 o 
   2   2   5       91.13      105.82      1.89 o 
   3   2   5      127.15      140.54      2.75 o 
   4   2   5       52.05       40.94      1.84 o 
   5   2   5       15.00       18.26      1.32 o 
   6   2   5      204.28      203.56      4.59 o 
   7   2   5       58.42       49.21      2.48 o 
   8   2   5      320.62      311.43      6.52 o 
   9   2   5       23.85       20.23      2.39 o 
  10   2   5       14.29        8.40      1.78 o 
 -10   3   5       22.67       20.79      2.73 o 
  -9   3   5        0.03        0.56      1.25 o 
  -8   3   5        4.79       11.77      1.75 o 
  -7   3   5       16.70       16.68      1.79 o 
  -6   3   5        2.59        3.09      0.79 o 
  -5   3   5       12.93        7.45      0.96 o 
  -4   3   5      128.04      104.22      2.22 o 
  -3   3   5       48.94       47.06      1.40 o 
  -2   3   5       25.26       28.82      1.34 o 
  -1   3   5      889.92      946.17     10.86 o 
   0   3   5      603.70      669.14      7.01 o 
   1   3   5     3209.96     3410.34     31.59 o 
   2   3   5       25.76       29.14      1.13 o 
   3   3   5       53.21       66.56      1.69 o 
   4   3   5       75.93       60.42      1.97 o 
   5   3   5       73.02       63.76      2.66 o 
   6   3   5       29.07       27.30      2.01 o 
   7   3   5        6.24        3.31      1.11 o 
   8   3   5       34.31       31.19      2.32 o 
   9   3   5       43.87       38.26      3.39 o 
  10   3   5       23.51       24.79      2.74 o 
 -10   4   5       14.99       14.14      3.52 o 
  -9   4   5        2.10        1.32      1.45 o 
  -8   4   5        5.34        7.67      1.88 o 
  -7   4   5       10.21       12.45      1.66 o 
  -6   4   5       55.11       59.67      2.19 o 
  -5   4   5        2.48        3.77      0.81 o 
  -4   4   5       67.60       57.86      1.79 o 
  -3   4   5      245.05      285.84      3.68 o 
  -2   4   5      198.93      211.92      3.80 o 
  -1   4   5       38.56       57.82      1.95 o 
   0   4   5     1470.77     1571.12     15.63 o 
   1   4   5      249.24      269.35      3.45 o 
   2   4   5       41.21       38.98      1.48 o 
   3   4   5        1.43        0.73      0.54 o 
   4   4   5      280.55      264.94      4.92 o 
   5   4   5      267.37      277.33      5.08 o 
   6   4   5       51.78       61.89      3.00 o 
   7   4   5       12.48       13.12      1.54 o 
   8   4   5       39.47       38.00      3.24 o 
   9   4   5        5.29        8.32      1.77 o 
  10   4   5        0.38       -0.33      1.44 o 
 -10   5   5       74.04       71.88      9.62 o 
  -9   5   5        3.00        3.45      1.79 o 
  -8   5   5       13.09       17.75      2.38 o 
  -7   5   5      257.14      230.64      6.57 o 
  -6   5   5        4.97        4.46      1.16 o 
  -5   5   5      877.54      821.39     10.97 o 
  -4   5   5       92.44       88.06      2.72 o 
  -3   5   5       47.18       43.50      1.83 o 
  -2   5   5      636.55      630.22      8.33 o 
  -1   5   5       85.58       70.12      2.17 o 
   0   5   5        7.37        3.60      0.98 o 
   1   5   5      208.58      183.72      2.80 o 
   2   5   5       35.55       49.33      1.95 o 
   3   5   5       39.51       47.67      2.11 o 
   4   5   5      147.93      168.13      4.06 o 
   5   5   5     1594.09     1530.61     16.60 o 
   6   5   5      105.46       96.42      3.56 o 
   7   5   5       47.08       40.42      2.83 o 
   8   5   5       23.31       26.22      2.22 o 
   9   5   5       28.66       28.02      2.45 o 
  -9   6   5       22.18       20.24      3.61 o 
  -8   6   5        1.27       -0.11      1.30 o 
  -7   6   5       29.76       29.32      2.89 o 
  -6   6   5        0.76        0.57      1.01 o 
  -5   6   5        0.04        1.64      0.88 o 
  -4   6   5       93.29      110.62      3.17 o 
  -3   6   5      260.38      279.58      5.18 o 
  -2   6   5       81.52      106.44      2.88 o 
  -1   6   5       14.41       16.08      1.32 o 
   0   6   5      132.72      144.58      2.94 o 
   1   6   5       14.90       27.07      1.40 o 
   2   6   5       18.57       16.91      1.39 o 
   3   6   5      162.56      167.35      3.80 o 
   4   6   5        0.01        1.17      0.97 o 
   5   6   5      114.12      104.52      3.01 o 
   6   6   5      139.72      110.29      5.99 o 
   7   6   5        6.75        8.96      1.92 o 
   8   6   5        3.77        5.21      1.62 o 
   9   6   5       17.50       16.87      2.05 o 
  -9   7   5        1.53        1.28      1.58 o 
  -8   7   5        3.66        6.20      1.85 o 
  -7   7   5      249.75      237.40      7.30 o 
  -6   7   5        9.66       15.94      1.89 o 
  -5   7   5      175.94      179.06      4.81 o 
  -4   7   5      382.34      357.15      6.36 o 
  -3   7   5      347.91      333.32      5.98 o 
  -2   7   5       45.51       41.59      2.49 o 
  -1   7   5      137.41      151.51      3.96 o 
   0   7   5      155.40      164.02      4.11 o 
   1   7   5      133.84      148.00      4.84 o 
   2   7   5      162.31      162.11      4.15 o 
   3   7   5       75.94       80.21      2.76 o 
   4   7   5      318.97      322.20      6.02 o 
   5   7   5      508.25      501.55      8.91 o 
   6   7   5        7.62        6.04      1.54 o 
   7   7   5      135.91      127.09      4.46 o 
   8   7   5        2.25        5.70      1.47 o 
   9   7   5        0.26        0.57      1.28 o 
  -9   8   5        0.00        5.16      1.88 o 
  -8   8   5       20.92       18.06      2.71 o 
  -7   8   5        0.56        2.33      1.93 o 
  -6   8   5       22.08       21.97      2.23 o 
  -5   8   5      137.79      150.48      4.53 o 
  -4   8   5      213.99      204.45      5.20 o 
  -3   8   5      141.69      131.24      3.64 o 
  -2   8   5       21.85       13.39      1.64 o 
  -1   8   5      243.71      273.25      5.84 o 
   0   8   5      142.49      125.57      6.07 o 
   1   8   5      825.97      783.97     14.80 o 
   2   8   5       46.43       42.08      3.09 o 
   3   8   5        6.96        3.89      1.33 o 
   4   8   5      412.13      393.06      7.49 o 
   5   8   5        0.19       -0.26      1.09 o 
   6   8   5      153.13      143.39      4.60 o 
   7   8   5       24.43       31.70      2.81 o 
   8   8   5        3.63        5.59      1.48 o 
  -8   9   5        0.10        1.23      1.59 o 
  -7   9   5        4.46        5.19      1.89 o 
  -6   9   5       16.58       14.80      4.26 o 
  -5   9   5       86.56       83.15      3.69 o 
  -4   9   5        4.23        5.35      2.31 o 
  -3   9   5       16.18       10.46      2.20 o 
  -2   9   5       38.95       41.22      2.70 o 
  -1   9   5      216.23      229.95     11.90 o 
   0   9   5       22.35       14.06      1.73 o 
   1   9   5      754.45      768.75     14.01 o 
   2   9   5      242.14      226.15      6.48 o 
   3   9   5       79.55       89.20      4.15 o 
   4   9   5       26.15       26.28      2.80 o 
   5   9   5       25.08       25.00      2.39 o 
   6   9   5        2.66        3.52      1.41 o 
   7   9   5        1.56       -0.51      1.28 o 
   8   9   5        0.39        1.28      1.34 o 
  -8  10   5        0.33        0.67      1.69 o 
  -7  10   5        3.36        4.84      1.95 o 
  -6  10   5        1.93        2.81      1.66 o 
  -5  10   5        0.37       -0.93      1.16 o 
  -4  10   5       46.84       41.69      3.01 o 
  -3  10   5       17.16       14.92      1.97 o 
  -2  10   5       47.85       36.38      4.61 o 
  -1  10   5       29.04       32.19      2.69 o 
   0  10   5       15.02       10.60      1.72 o 
   1  10   5        2.57        0.85      1.50 o 
   2  10   5        4.78        3.91      1.61 o 
   3  10   5       33.40       21.81      4.03 o 
   4  10   5        2.97        0.85      1.48 o 
   5  10   5       57.55       50.33      4.02 o 
   6  10   5       33.91       37.46      3.50 o 
   7  10   5        2.71        2.65      1.87 o 
  -7  11   5       52.99       51.69      4.40 o 
  -6  11   5       50.99       50.65      4.22 o 
  -5  11   5       88.80       83.86      5.08 o 
  -4  11   5       61.55       52.48      3.51 o 
  -3  11   5       55.91       55.73      3.47 o 
  -2  11   5       36.85       28.90      2.58 o 
  -1  11   5        5.02        2.47      1.22 o 
   0  11   5       13.22        9.66      2.43 o 
   1  11   5       10.48       12.87      2.25 o 
   2  11   5      239.97      238.85      7.20 o 
   3  11   5        3.74        2.54      1.62 o 
   4  11   5       38.63       45.15      3.80 o 
   5  11   5       68.86       84.46      5.25 o 
   6  11   5        8.09        7.89      2.23 o 
   7  11   5       15.01       27.91      4.76 o 
  -6  12   5       37.05       42.63      4.03 o 
  -5  12   5       55.51       65.65      4.07 o 
  -4  12   5       29.89       23.90      2.59 o 
  -3  12   5      104.15      108.91      4.32 o 
  -2  12   5       29.49       30.67      3.00 o 
  -1  12   5        4.47        8.67      1.82 o 
   0  12   5       19.55       18.09      2.58 o 
   1  12   5      144.22      162.10      6.05 o 
   2  12   5        1.04       -1.43      1.55 o 
   3  12   5        4.10        1.99      2.30 o 
   4  12   5       10.70        9.74      2.26 o 
   5  12   5       13.12       13.97      2.78 o 
   6  12   5        0.03       -3.46      2.79 o 
  -6  13   5       24.96       23.87      3.20 o 
  -5  13   5        6.76        7.31      1.98 o 
  -4  13   5       30.23       40.23      3.35 o 
  -3  13   5        5.77        4.87      1.72 o 
  -2  13   5        0.02        1.04      1.45 o 
  -1  13   5        0.82        0.69      1.37 o 
   0  13   5        7.23        6.49      2.07 o 
   1  13   5        1.18        2.98      1.74 o 
   2  13   5       62.42       59.70      5.62 o 
   3  13   5        2.67        0.96      1.87 o 
   4  13   5       89.62      101.74      7.38 o 
   5  13   5        0.58        0.26      4.00 o 
  -5  14   5       29.95       26.34      3.03 o 
  -4  14   5       18.43       22.34      3.67 o 
  -3  14   5      123.76      146.58      5.44 o 
  -2  14   5        0.00       -0.20      1.60 o 
  -1  14   5        6.85        8.57      2.35 o 
   0  14   5       88.97       95.94      9.41 o 
   1  14   5        0.06        5.43      2.15 o 
   2  14   5        0.19       -1.19      1.77 o 
   3  14   5        4.46        5.22      3.59 o 
   4  14   5        0.51       -4.21      2.11 o 
  -3  15   5       51.06       68.69      4.70 o 
  -2  15   5        1.25        0.49      2.17 o 
  -1  15   5       16.34       12.08      2.80 o 
   0  15   5       19.47       29.64      3.58 o 
   1  15   5        1.37        1.51      2.52 o 
   2  15   5       15.01       10.82      3.21 o 
  -1 -20   6       97.13      127.42     10.47 o 
   0 -20   6       56.59       55.32      8.06 o 
   1 -20   6        9.99       10.29      2.79 o 
   2 -20   6       21.58       21.09      4.30 o 
  -3 -19   6       16.11       20.64      5.56 o 
  -2 -19   6        3.36       -3.71      3.19 o 
  -1 -19   6       14.12       17.49      3.53 o 
   0 -19   6        2.82        8.15      6.08 o 
   1 -19   6        4.54        3.95      2.44 o 
   2 -19   6       38.48       45.33      5.95 o 
   3 -19   6        0.01       -1.12      1.89 o 
   4 -19   6       26.55       26.57      3.34 o 
  -5 -18   6       45.69       52.53      7.85 o 
  -4 -18   6       11.86       -0.20      3.38 o 
  -3 -18   6        1.78       -0.02      3.13 o 
  -2 -18   6       56.32       65.46      7.85 o 
  -1 -18   6       26.93       18.26      3.40 o 
   0 -18   6       28.96       39.83      4.58 o 
   1 -18   6       69.77       80.89      9.48 o 
   2 -18   6        4.16        2.47      2.34 o 
   3 -18   6       21.50       31.36      6.76 o 
   4 -18   6       54.15       65.56      3.54 o 
   5 -18   6        6.58        2.01      1.52 o 
  -5 -17   6       94.92      131.53     10.26 o 
  -4 -17   6      295.63      339.61     16.23 o 
  -3 -17   6       95.72      103.31      8.49 o 
  -2 -17   6       16.02       13.99      3.10 o 
  -1 -17   6        0.34        0.24      1.86 o 
   0 -17   6       32.19       46.25      4.67 o 
   1 -17   6        2.68        0.18      1.84 o 
   2 -17   6       23.91       23.27      2.81 o 
   3 -17   6       18.75       24.68      2.37 o 
   4 -17   6        1.13       -0.03      1.14 o 
   5 -17   6       53.10       51.74      3.49 o 
   6 -17   6       16.75       11.88      2.50 o 
  -6 -16   6        2.56        3.41      3.77 o 
  -5 -16   6       16.97       21.43      5.43 o 
  -4 -16   6        1.61        4.30      3.35 o 
  -3 -16   6      120.05      106.03      8.57 o 
  -2 -16   6       14.22       12.04      2.73 o 
  -1 -16   6       20.90       24.35      3.47 o 
   0 -16   6        5.91        6.79      1.83 o 
   1 -16   6       17.94       11.21      2.08 o 
   2 -16   6      100.31       96.95      3.41 o 
   3 -16   6        2.13        1.67      1.08 o 
   4 -16   6      173.35      180.61      4.73 o 
   5 -16   6       57.81       55.16      4.11 o 
   6 -16   6       15.66       11.53      3.26 o 
   7 -16   6       39.83       47.32      4.11 o 
  -7 -15   6       26.20       40.78      7.18 o 
  -6 -15   6       22.60       29.88      5.88 o 
  -5 -15   6        6.80        7.84      3.86 o 
  -4 -15   6       41.65       48.07      6.88 o 
  -3 -15   6        4.25        4.95      2.25 o 
  -2 -15   6       18.09       27.67      2.56 o 
  -1 -15   6        0.10        4.45      1.64 o 
   0 -15   6        0.26        1.61      1.35 o 
   1 -15   6        5.68        7.83      1.76 o 
   2 -15   6        0.28        0.64      1.10 o 
   3 -15   6      122.71      117.02      3.58 o 
   4 -15   6        8.17        6.92      1.91 o 
   5 -15   6      354.07      353.19      8.94 o 
   6 -15   6        7.14        8.04      1.99 o 
   7 -15   6        1.22        3.75      1.75 o 
   8 -15   6        1.32        3.86      1.60 o 
  -8 -14   6        0.73        5.92      3.49 o 
  -7 -14   6       28.94       40.67      6.71 o 
  -6 -14   6        0.14       -1.26      2.84 o 
  -5 -14   6       31.19       29.84      5.71 o 
  -4 -14   6      183.12      185.36     10.64 o 
  -3 -14   6      163.80      167.74      5.79 o 
  -2 -14   6       66.37       57.14      3.34 o 
  -1 -14   6       67.67       59.61      3.29 o 
   0 -14   6      136.90      113.17      4.46 o 
   1 -14   6       76.31       71.53      2.70 o 
   2 -14   6      428.09      374.40      6.50 o 
   3 -14   6       17.52        9.90      1.53 o 
   4 -14   6      613.13      607.63     16.46 o 
   5 -14   6        3.34        6.88      1.71 o 
   6 -14   6       14.99       21.00      2.20 o 
   7 -14   6        1.43       -0.31      1.29 o 
   8 -14   6        0.72        2.00      1.55 o 
  -8 -13   6       39.45       29.82      6.16 o 
  -7 -13   6       34.17       22.88      5.30 o 
  -6 -13   6       69.98       63.77      7.98 o 
  -5 -13   6       11.11        2.31      2.73 o 
  -4 -13   6        0.45       -1.46      1.28 o 
  -3 -13   6        0.83        3.77      1.38 o 
  -2 -13   6       77.54       55.49      3.14 o 
  -1 -13   6       28.35       15.15      1.80 o 
   0 -13   6      120.28      112.85      3.66 o 
   1 -13   6       35.82       27.29      1.81 o 
   2 -13   6       16.19        9.86      1.19 o 
   3 -13   6      168.83      195.00      5.58 o 
   4 -13   6      160.64      152.57      4.06 o 
   5 -13   6        8.23        4.16      1.10 o 
   6 -13   6      123.71      120.94      4.17 o 
   7 -13   6      175.63      166.64      6.41 o 
   8 -13   6       43.80       41.48      3.26 o 
  -8 -12   6       48.69       51.52      7.61 o 
  -7 -12   6        1.09        1.47      2.88 o 
  -6 -12   6        8.02        7.29      3.33 o 
  -5 -12   6        8.85        3.03      2.93 o 
  -4 -12   6        9.67       10.52      2.32 o 
  -3 -12   6      358.76      370.57      7.51 o 
  -2 -12   6       94.92       79.87      3.84 o 
  -1 -12   6      441.79      441.27      7.99 o 
   0 -12   6      104.44      116.72      2.95 o 
   1 -12   6      308.43      298.57      4.67 o 
   2 -12   6       58.15       54.18      3.92 o 
   3 -12   6       46.15       36.94      1.99 o 
   4 -12   6      467.04      409.55      6.64 o 
   5 -12   6       35.56       34.23      2.39 o 
   6 -12   6       10.37        9.91      1.61 o 
   7 -12   6      101.33      105.59      3.64 o 
   8 -12   6       32.86       30.88      2.57 o 
   9 -12   6       48.24       48.17      3.28 o 
  -8 -11   6       11.29       17.52      4.96 o 
  -7 -11   6      121.60      122.41      9.22 o 
  -6 -11   6       36.76       34.29      5.51 o 
  -5 -11   6      279.87      290.26     13.09 o 
  -4 -11   6      308.82      294.13      6.47 o 
  -3 -11   6      948.86      902.06     13.66 o 
  -2 -11   6       68.64       64.40      4.29 o 
  -1 -11   6       57.50       56.82      3.59 o 
   0 -11   6        3.38        1.91      0.62 o 
   1 -11   6      122.47      116.00      2.37 o 
   2 -11   6      532.72      513.44      7.02 o 
   3 -11   6      856.13      894.97     11.07 o 
   4 -11   6      216.64      213.91      5.25 o 
   5 -11   6      229.93      216.29      5.11 o 
   6 -11   6       52.61       47.60      2.65 o 
   7 -11   6       91.89       94.26      3.39 o 
   8 -11   6        1.61        1.38      1.14 o 
   9 -11   6       85.25      100.11      4.19 o 
  -9 -10   6       11.05       15.72      4.80 o 
  -8 -10   6       63.53       62.26      7.97 o 
  -7 -10   6        3.27        3.70      3.00 o 
  -6 -10   6       11.64       18.35      4.23 o 
  -5 -10   6       14.97       20.43      1.79 o 
  -4 -10   6       97.45      105.95      5.30 o 
  -3 -10   6        1.71        2.14      1.49 o 
  -2 -10   6      101.13      107.88      3.39 o 
  -1 -10   6       11.26        8.04      0.99 o 
   0 -10   6       32.79       39.56      1.63 o 
   1 -10   6       23.19       18.63      0.91 o 
   2 -10   6        2.26        4.43      0.66 o 
   3 -10   6      180.39      176.98      3.96 o 
   4 -10   6        1.74        3.03      1.02 o 
   5 -10   6        4.20        4.49      1.04 o 
   6 -10   6        3.65        2.50      0.99 o 
   7 -10   6        6.37        7.97      1.37 o 
   8 -10   6       54.36       57.10      3.31 o 
   9 -10   6        0.09        1.45      1.29 o 
  -9  -9   6       39.27       37.73      6.66 o 
  -8  -9   6        2.18        0.07      2.58 o 
  -7  -9   6       15.43       17.20      4.38 o 
  -6  -9   6       35.82       46.01      6.10 o 
  -5  -9   6        4.20        7.17      1.25 o 
  -4  -9   6       18.06       24.64      1.77 o 
  -3  -9   6      418.12      356.50      7.94 o 
  -2  -9   6      486.23      473.57     10.12 o 
  -1  -9   6      444.21      476.73      7.97 o 
   0  -9   6       22.58       33.40      1.18 o 
   1  -9   6      418.09      456.30      5.74 o 
   2  -9   6      750.60      734.45      8.50 o 
   3  -9   6       22.36       23.34      1.62 o 
   4  -9   6        2.10        2.73      0.80 o 
   5  -9   6       39.19       38.46      2.14 o 
   6  -9   6       32.37       38.22      2.27 o 
   7  -9   6      111.28      112.47      5.47 o 
   8  -9   6       17.70       19.20      1.94 o 
   9  -9   6       22.86       19.45      2.18 o 
  10  -9   6        7.24        6.72      1.92 o 
 -10  -8   6       15.53       26.76      5.97 o 
  -9  -8   6        0.00       -0.64      2.62 o 
  -8  -8   6       99.29       98.86      8.06 o 
  -7  -8   6        7.54        5.87      3.10 o 
  -6  -8   6      115.69      117.71      3.73 o 
  -5  -8   6      170.90      179.10      4.06 o 
  -4  -8   6      166.69      206.53      4.23 o 
  -3  -8   6       53.15       44.16      2.37 o 
  -2  -8   6     1133.53     1184.56     15.84 o 
  -1  -8   6      115.68      144.24      3.08 o 
   0  -8   6      138.66      163.77      2.49 o 
   1  -8   6      108.25      139.54      2.45 o 
   2  -8   6     1412.15     1463.61     15.84 o 
   3  -8   6       56.24       63.03      1.93 o 
   4  -8   6      531.42      547.84      7.50 o 
   5  -8   6      230.60      238.82      4.59 o 
   6  -8   6       10.55       13.62      1.44 o 
   7  -8   6       68.45       65.17      2.97 o 
   8  -8   6       57.06       50.56      2.91 o 
   9  -8   6       38.48       37.22      3.03 o 
  10  -8   6       83.30       76.08      4.50 o 
 -10  -7   6        8.31       11.82      4.26 o 
  -9  -7   6       65.23       78.56      8.82 o 
  -8  -7   6       87.96       96.78      7.85 o 
  -7  -7   6      125.93      127.32      6.50 o 
  -6  -7   6      547.53      544.93      8.24 o 
  -5  -7   6      255.27      253.41      4.27 o 
  -4  -7   6       73.43       63.88      1.94 o 
  -3  -7   6      187.18      192.76      5.87 o 
  -2  -7   6      203.55      190.80      5.24 o 
  -1  -7   6     1062.43     1070.98     12.90 o 
   0  -7   6        1.84        0.55      0.39 o 
   1  -7   6      426.85      403.69      4.99 o 
   2  -7   6       63.37       62.75      1.65 o 
   3  -7   6       86.96       77.53      1.53 o 
   4  -7   6        0.82        0.62      0.57 o 
   5  -7   6       25.72       31.79      2.32 o 
   6  -7   6      503.20      487.61      7.45 o 
   7  -7   6        7.78        6.46      1.26 o 
   8  -7   6      178.37      167.50      4.44 o 
   9  -7   6       61.98       58.46      4.40 o 
  10  -7   6       11.39        8.78      2.24 o 
 -10  -6   6        0.92        4.07      3.41 o 
  -9  -6   6       32.12       33.26      3.83 o 
  -8  -6   6       10.53       11.74      2.40 o 
  -7  -6   6       12.82       16.14      2.08 o 
  -6  -6   6       33.69       33.71      2.32 o 
  -5  -6   6      738.79      656.63      8.46 o 
  -4  -6   6       28.65       13.98      0.89 o 
  -3  -6   6      304.58      278.94      3.99 o 
  -2  -6   6      373.58      452.92      5.93 o 
  -1  -6   6      266.56      273.73      3.98 o 
   0  -6   6      160.63      182.12      2.69 o 
   1  -6   6      156.03      170.28      2.82 o 
   2  -6   6      472.37      546.23      5.64 o 
   3  -6   6      248.66      239.13      3.47 o 
   4  -6   6      223.10      197.44      3.44 o 
   5  -6   6      483.10      405.69      6.17 o 
   6  -6   6        0.79        0.75      0.77 o 
   7  -6   6      117.21      126.25      3.91 o 
   8  -6   6      123.10      121.67      7.44 o 
   9  -6   6       52.25       57.35      3.58 o 
  10  -6   6       18.54       18.49      2.40 o 
 -10  -5   6        0.13        2.37      2.16 o 
  -9  -5   6      107.89      118.77      6.03 o 
  -8  -5   6      126.11      133.72      5.95 o 
  -7  -5   6       27.79       27.04      2.27 o 
  -6  -5   6     1182.61     1228.31     16.25 o 
  -5  -5   6      150.07      157.56      3.94 o 
  -4  -5   6      600.03      589.48      5.99 o 
  -3  -5   6      205.48      221.33      3.17 o 
  -2  -5   6       20.24       40.20      1.44 o 
  -1  -5   6     1684.07     1698.42     17.25 o 
   0  -5   6       30.44       27.01      0.83 o 
   1  -5   6     2107.40     2106.14     16.89 o 
   2  -5   6      328.68      390.63      3.80 o 
   3  -5   6      151.45      159.35      2.47 o 
   4  -5   6      962.24      952.13      8.86 o 
   5  -5   6       63.18       70.90      2.15 o 
   6  -5   6     1872.01     1780.54     24.08 o 
   7  -5   6       26.69       28.73      2.50 o 
   8  -5   6      125.12      118.25      6.41 o 
   9  -5   6      133.63      126.15      4.54 o 
  10  -5   6       26.04       23.39      3.84 o 
 -10  -4   6       85.95       93.52      6.09 o 
  -9  -4   6       12.36       18.39      3.75 o 
  -8  -4   6       82.82       85.61      3.89 o 
  -7  -4   6      105.29      110.56      4.53 o 
  -6  -4   6      273.49      298.36      8.29 o 
  -5  -4   6      360.26      370.68      4.72 o 
  -4  -4   6       76.23      102.17      1.82 o 
  -3  -4   6     2380.84     2376.85     18.44 o 
  -2  -4   6     1356.00     1433.89     12.58 o 
  -1  -4   6      357.56      375.81      4.29 o 
   0  -4   6     2081.39     2036.03     19.69 o 
   1  -4   6      473.06      504.46      5.19 o 
   2  -4   6      744.42      767.40      6.51 o 
   3  -4   6     2204.52     2264.35     18.50 o 
   4  -4   6       77.56       87.43      1.83 o 
   5  -4   6      247.68      245.34      3.31 o 
   6  -4   6      552.21      530.42      8.80 o 
   7  -4   6      337.49      338.32      6.47 o 
   8  -4   6       15.83       16.16      1.99 o 
   9  -4   6       11.42       10.45      1.88 o 
  10  -4   6       63.60       74.07      4.71 o 
 -10  -3   6        0.41        1.61      1.91 o 
  -9  -3   6       22.46       20.96      3.15 o 
  -8  -3   6       20.23       21.94      2.40 o 
  -7  -3   6        0.08        6.76      1.17 o 
  -6  -3   6      452.02      459.25      6.20 o 
  -5  -3   6      200.49      218.09      3.41 o 
  -4  -3   6     1089.76     1169.04     11.07 o 
  -3  -3   6     2325.94     2370.81     18.42 o 
  -2  -3   6     2862.52     3072.35     23.63 o 
  -1  -3   6      242.65      275.59      2.99 o 
   0  -3   6        9.44       12.52      0.49 o 
   1  -3   6       31.13       42.59      1.33 o 
   2  -3   6     3158.12     3378.13     31.26 o 
   3  -3   6     3077.15     3188.77     25.48 o 
   4  -3   6     1574.86     1736.98     15.80 o 
   5  -3   6      261.64      299.93      3.78 o 
   6  -3   6        1.22        2.35      0.75 o 
   7  -3   6      148.18      146.55      4.16 o 
   8  -3   6       11.68       15.69      1.75 o 
   9  -3   6        0.58        1.65      1.33 o 
  10  -3   6       20.50       20.95      2.53 o 
 -10  -2   6        7.10        8.46      2.59 o 
  -9  -2   6        7.01        8.05      2.59 o 
  -8  -2   6       40.41       42.09      2.66 o 
  -7  -2   6      435.47      420.46      6.80 o 
  -6  -2   6       71.71       67.67      2.48 o 
  -5  -2   6       10.18        7.69      0.84 o 
  -4  -2   6        6.77        4.43      0.90 o 
  -3  -2   6      242.32      280.66      3.49 o 
  -2  -2   6      271.93      283.99      3.43 o 
  -1  -2   6     1605.49     1624.36     11.47 o 
   0  -2   6      649.70      717.54      5.95 o 
   1  -2   6     1711.23     1722.66     17.63 o 
   2  -2   6      293.03      290.78      4.32 o 
   3  -2   6       23.87       33.37      1.36 o 
   4  -2   6      483.16      511.04      4.85 o 
   5  -2   6        0.09        0.72      0.57 o 
   6  -2   6      382.02      348.61      5.52 o 
   7  -2   6      318.96      328.77      5.58 o 
   8  -2   6        3.48        4.84      1.24 o 
   9  -2   6       11.31       11.22      1.98 o 
  10  -2   6        1.29       -0.46      1.42 o 
 -10  -1   6        7.29        7.16      2.25 o 
  -9  -1   6       40.77       42.54      2.88 o 
  -8  -1   6      152.24      147.89      4.28 o 
  -7  -1   6      634.66      623.10      9.31 o 
  -6  -1   6     1740.16     1721.60     17.66 o 
  -5  -1   6       26.55       34.73      1.88 o 
  -4  -1   6     1304.14     1249.57     12.00 o 
  -3  -1   6     1059.59     1095.89     10.44 o 
  -2  -1   6     1326.80     1333.32     13.17 o 
  -1  -1   6      462.95      448.93      4.45 o 
   0  -1   6      228.30      224.07      2.87 o 
   1  -1   6      610.28      580.81      6.84 o 
   2  -1   6     1335.97     1330.33     13.32 o 
   3  -1   6      154.89      164.19      2.77 o 
   4  -1   6      365.42      362.24      4.59 o 
   5  -1   6       25.27       23.38      1.51 o 
   6  -1   6     1942.32     1924.20     19.80 o 
   7  -1   6      450.94      472.04      7.12 o 
   8  -1   6      144.89      147.79      5.55 o 
   9  -1   6        2.52       -0.59      1.03 o 
  10  -1   6        9.41        8.72      2.00 o 
 -10   0   6        3.10        5.05      2.07 o 
  -9   0   6      155.57      156.21      6.74 o 
  -8   0   6       34.34       35.24      2.95 o 
  -7   0   6     1033.96     1033.12     20.14 o 
  -6   0   6       77.42       75.45      2.95 o 
  -5   0   6       13.02       10.88      0.98 o 
  -4   0   6       11.63       15.93      1.10 o 
  -3   0   6      111.74       82.10      1.75 o 
  -2   0   6       27.19       28.74      1.81 o 
  -1   0   6      237.66      217.84      4.83 o 
   0   0   6       32.01       41.07      1.27 o 
   1   0   6        0.42        0.60      0.46 o 
   2   0   6       27.78       41.79      1.34 o 
   3   0   6        5.33        9.86      0.85 o 
   4   0   6       16.14       22.74      1.19 o 
   5   0   6      170.67      159.81      3.37 o 
   6   0   6       82.91       81.01      2.55 o 
   7   0   6      430.24      428.61      8.43 o 
   8   0   6      102.11      101.22      3.82 o 
   9   0   6      233.86      214.15      5.39 o 
  10   0   6        0.20        1.21      1.34 o 
 -10   1   6        0.10        1.30      1.32 o 
  -9   1   6        9.01       10.79      1.83 o 
  -8   1   6       70.37       72.82      3.07 o 
  -7   1   6       72.02       85.17      5.62 o 
  -6   1   6      358.45      364.95      5.49 o 
  -5   1   6      624.44      608.66      7.51 o 
  -4   1   6      106.29      101.20      2.16 o 
  -3   1   6        4.50        6.60      0.69 o 
  -2   1   6      985.45     1052.16     12.52 o 
  -1   1   6      396.93      442.59      7.75 o 
   0   1   6       25.32       26.36      0.98 o 
   1   1   6      478.96      540.30      6.29 o 
   2   1   6      911.28      994.05     11.29 o 
   3   1   6       90.12       89.67      2.20 o 
   4   1   6       39.39       46.00      1.68 o 
   5   1   6      220.17      221.07      3.97 o 
   6   1   6      240.21      247.95      4.66 o 
   7   1   6       24.00       20.50      1.72 o 
   8   1   6       41.94       44.59      3.11 o 
   9   1   6       23.09       24.07      2.45 o 
  10   1   6       75.93       77.59      4.17 o 
 -10   2   6       28.09       20.81      2.75 o 
  -9   2   6      153.45      145.65      4.70 o 
  -8   2   6        7.72       10.75      1.88 o 
  -7   2   6        8.87        9.48      1.86 o 
  -6   2   6       32.46       32.31      1.77 o 
  -5   2   6      232.44      217.01      3.81 o 
  -4   2   6      186.33      187.99      3.13 o 
  -3   2   6      809.81      868.07      8.84 o 
  -2   2   6      469.34      488.99      6.91 o 
  -1   2   6       18.59       20.94      1.51 o 
   0   2   6     4035.80     4452.76     40.75 o 
   1   2   6      267.78      287.16      3.79 o 
   2   2   6        0.03        0.93      0.41 o 
   3   2   6      538.52      574.57      7.59 o 
   4   2   6       65.13       51.07      2.55 o 
   5   2   6      377.21      364.02      5.56 o 
   6   2   6       28.48       28.51      2.14 o 
   7   2   6        1.84        2.53      1.08 o 
   8   2   6       39.96       43.16      3.26 o 
   9   2   6        4.82        3.55      1.66 o 
  10   2   6        1.21        3.02      1.52 o 
 -10   3   6       39.97       45.47      4.14 o 
  -9   3   6       34.30       36.23      3.46 o 
  -8   3   6       30.17       24.76      2.68 o 
  -7   3   6        5.39        7.01      1.69 o 
  -6   3   6      169.09      171.54      3.61 o 
  -5   3   6      115.54      116.17      2.78 o 
  -4   3   6      211.60      219.70      3.74 o 
  -3   3   6       29.46       29.60      1.44 o 
  -2   3   6       20.47       14.53      1.09 o 
  -1   3   6      174.07      146.58      2.98 o 
   0   3   6        0.71        0.45      0.46 o 
   1   3   6      128.82      129.77      2.42 o 
   2   3   6       19.48       25.24      1.17 o 
   3   3   6       13.42        8.20      0.79 o 
   4   3   6      412.95      450.59      7.53 o 
   5   3   6       23.51       26.99      1.72 o 
   6   3   6        6.42        8.99      1.37 o 
   7   3   6        6.28        6.27      1.26 o 
   8   3   6       15.63       13.01      1.75 o 
   9   3   6        1.71        3.25      1.50 o 
  10   3   6       40.19       41.04      3.45 o 
 -10   4   6       51.04       54.21      4.18 o 
  -9   4   6       10.90       11.60      2.11 o 
  -8   4   6        0.02       -0.37      1.50 o 
  -7   4   6        0.98        1.60      1.32 o 
  -6   4   6       12.74        9.94      1.35 o 
  -5   4   6      258.85      243.54      4.88 o 
  -4   4   6     1255.56     1283.22     15.40 o 
  -3   4   6      364.17      350.32      5.25 o 
  -2   4   6      285.89      340.30      5.35 o 
  -1   4   6      269.81      299.76      4.84 o 
   0   4   6       15.64       25.43      1.68 o 
   1   4   6      655.20      691.16      7.94 o 
   2   4   6      580.62      645.07      9.47 o 
   3   4   6      199.70      188.99      5.58 o 
   4   4   6      773.64      743.67     10.19 o 
   5   4   6       10.65       16.12      1.50 o 
   6   4   6      124.71      110.25      3.85 o 
   7   4   6       52.34       49.99      2.83 o 
   8   4   6       54.45       60.31      3.22 o 
   9   4   6        0.01        1.13      1.23 o 
  -9   5   6        5.63        6.93      3.66 o 
  -8   5   6       79.91       92.01      4.61 o 
  -7   5   6      138.63      138.69      5.12 o 
  -6   5   6        1.34        1.43      1.34 o 
  -5   5   6      376.53      343.47      6.17 o 
  -4   5   6      874.09      842.99     11.25 o 
  -3   5   6       66.87       60.43      2.30 o 
  -2   5   6        0.62        1.89      0.73 o 
  -1   5   6       17.63       23.16      2.33 o 
   0   5   6        0.01        0.13      0.52 o 
   1   5   6      106.07      129.95      2.95 o 
   2   5   6       59.97       77.55      2.58 o 
   3   5   6      102.77       93.39      2.81 o 
   4   5   6      274.61      295.76      5.57 o 
   5   5   6      181.25      174.01      4.27 o 
   6   5   6      226.48      217.26      5.55 o 
   7   5   6       59.71       65.84      3.72 o 
   8   5   6        0.15        1.80      1.49 o 
   9   5   6        1.25        1.74      1.41 o 
  -9   6   6        1.33        6.42      2.23 o 
  -8   6   6       72.53       80.22      4.88 o 
  -7   6   6       58.72       56.33      3.97 o 
  -6   6   6      299.44      316.92      6.86 o 
  -5   6   6      243.53      238.84      5.09 o 
  -4   6   6       19.14       25.06      1.89 o 
  -3   6   6      163.12      188.79      4.25 o 
  -2   6   6        2.52        1.59      0.97 o 
  -1   6   6       89.14       99.52      3.22 o 
   0   6   6       18.60       19.26      1.71 o 
   1   6   6       91.82      100.66      3.53 o 
   2   6   6       81.33       77.14      4.79 o 
   3   6   6       14.13       22.93      2.66 o 
   4   6   6      242.48      244.51      5.09 o 
   5   6   6       53.08       60.68      3.06 o 
   6   6   6        9.53       12.86      1.87 o 
   7   6   6      118.83      116.10      4.25 o 
   8   6   6        0.02        0.66      1.19 o 
   9   6   6       13.27       15.94      2.11 o 
  -9   7   6       10.45        6.06      2.01 o 
  -8   7   6        0.01        0.74      1.64 o 
  -7   7   6       87.97       90.34      4.83 o 
  -6   7   6       85.93       73.19      4.24 o 
  -5   7   6      535.92      482.15      8.88 o 
  -4   7   6        2.46        1.67      1.01 o 
  -3   7   6      141.18      116.93      3.45 o 
  -2   7   6       17.04       16.71      1.77 o 
  -1   7   6      308.57      314.96      6.29 o 
   0   7   6       65.62       65.56      4.37 o 
   1   7   6      786.72      769.01     12.92 o 
   2   7   6       33.30       32.08      2.76 o 
   3   7   6       14.78        9.96      2.44 o 
   4   7   6        7.97        9.55      1.76 o 
   5   7   6      393.27      382.35      7.63 o 
   6   7   6        0.91        1.79      1.28 o 
   7   7   6       37.89       40.44      3.12 o 
   8   7   6        8.52        5.50      1.45 o 
  -8   8   6        6.53        7.83      3.10 o 
  -7   8   6       10.99       18.10      2.73 o 
  -6   8   6       92.69       85.44      3.96 o 
  -5   8   6        0.60       -0.30      1.07 o 
  -4   8   6      128.28      124.48      6.42 o 
  -3   8   6       47.78       39.09      2.40 o 
  -2   8   6      275.75      249.36      5.77 o 
  -1   8   6      823.04      836.74     12.54 o 
   0   8   6      265.60      206.49      9.34 o 
   1   8   6       43.33       54.78      4.37 o 
   2   8   6       18.03       11.67      2.01 o 
   3   8   6        6.11        5.55      2.34 o 
   4   8   6      340.59      341.97      8.51 o 
   5   8   6        1.57        3.48      1.71 o 
   6   8   6      118.26      110.36      5.10 o 
   7   8   6       33.50       32.82      2.93 o 
   8   8   6        0.10        1.05      1.31 o 
  -8   9   6       15.11       14.90      3.68 o 
  -7   9   6        1.46        1.72      1.68 o 
  -6   9   6       59.90       59.02      3.89 o 
  -5   9   6        9.72       11.82      1.91 o 
  -4   9   6        6.97        5.25      1.49 o 
  -3   9   6       92.75       74.54      3.61 o 
  -2   9   6       33.27       34.51      3.25 o 
  -1   9   6       86.57       73.87      3.40 o 
   0   9   6        0.85        0.51      1.15 o 
   1   9   6      197.84      165.86      5.65 o 
   2   9   6       78.95       63.03      4.07 o 
   3   9   6        0.08       -1.04      1.29 o 
   4   9   6       20.24       19.77      2.67 o 
   5   9   6        4.23        4.06      1.63 o 
   6   9   6       10.60       11.04      2.30 o 
   7   9   6        0.01        1.09      1.72 o 
  -7  10   6        4.64        5.69      2.00 o 
  -6  10   6       60.67       71.02      6.04 o 
  -5  10   6        5.85        4.61      1.54 o 
  -4  10   6       82.31       86.41      4.03 o 
  -3  10   6      145.27      143.26      4.73 o 
  -2  10   6       58.33       48.81      5.70 o 
  -1  10   6        0.44       -0.04      1.10 o 
   0  10   6       93.69       76.53      3.60 o 
   1  10   6       20.47       16.03      4.69 o 
   2  10   6       29.07       28.98      3.40 o 
   3  10   6        0.53       -0.16      1.42 o 
   4  10   6        2.84        0.55      1.52 o 
   5  10   6        6.54        5.88      3.45 o 
   6  10   6        1.34        3.68      1.82 o 
   7  10   6       80.50       79.45      5.60 o 
  -7  11   6        1.05        0.61      1.57 o 
  -6  11   6       28.50       34.90      3.63 o 
  -5  11   6        2.64        2.47      1.42 o 
  -4  11   6       16.90       17.85      2.32 o 
  -3  11   6        6.64        4.33      1.58 o 
  -2  11   6       68.15       61.15      3.67 o 
  -1  11   6        0.32       -0.52      1.15 o 
   0  11   6        5.25        3.60      1.77 o 
   1  11   6        1.62       -1.15      1.39 o 
   2  11   6       22.92       17.99      3.63 o 
   3  11   6       80.01       81.84      7.27 o 
   4  11   6       44.54       50.25      4.18 o 
   5  11   6       44.63       45.34      4.10 o 
   6  11   6        5.10        5.98      2.15 o 
  -6  12   6        0.27       -0.38      1.64 o 
  -5  12   6        0.46        0.33      1.47 o 
  -4  12   6       21.34       30.03      3.46 o 
  -3  12   6       47.93       49.93      4.48 o 
  -2  12   6      103.39      111.84      8.43 o 
  -1  12   6       32.21       34.17      4.15 o 
   0  12   6       28.94       23.75      5.05 o 
   1  12   6        1.92        1.43      1.74 o 
   2  12   6       45.20       60.72      5.56 o 
   3  12   6        3.19        4.46      2.19 o 
   4  12   6       21.90       22.01      3.11 o 
   5  12   6      100.04      103.01      6.14 o 
  -5  13   6       31.80       27.67      2.99 o 
  -4  13   6       23.10       31.71      3.14 o 
  -3  13   6       17.82       22.42      2.73 o 
  -2  13   6        0.34        3.03      1.61 o 
  -1  13   6       59.43       65.80      4.85 o 
   0  13   6       41.10       51.85      4.30 o 
   1  13   6       16.33       15.19      2.72 o 
   2  13   6       38.67       34.55      4.55 o 
   3  13   6       27.25       23.43      3.30 o 
   4  13   6        2.12       -0.36      2.47 o 
  -3  14   6       34.26       38.17      3.53 o 
  -2  14   6        0.50        1.04      1.62 o 
  -1  14   6        0.11        0.09      1.64 o 
   0  14   6        0.93        2.18      1.98 o 
   1  14   6       37.21       51.17      4.47 o 
   2  14   6       17.09       23.74      3.26 o 
   3  14   6      151.01      162.32      8.44 o 
  -2 -20   7       34.38       50.31      7.88 o 
  -1 -20   7        3.08        2.18      2.60 o 
   0 -20   7       50.71       55.79      8.46 o 
   1 -20   7      117.15      131.58      7.48 o 
   2 -20   7       24.50       34.64      4.01 o 
   3 -20   7       11.44       11.16      3.27 o 
  -4 -19   7       40.26       41.09      7.50 o 
  -3 -19   7        6.77        8.60      4.47 o 
  -2 -19   7       11.89       12.69      4.61 o 
  -1 -19   7       13.29       19.01      3.61 o 
   0 -19   7       11.09        9.35      3.09 o 
   1 -19   7       67.71       79.59      6.45 o 
   2 -19   7        0.27        4.29      2.81 o 
   3 -19   7       12.96        5.89      2.35 o 
   4 -19   7       32.12       29.06      3.41 o 
  -5 -18   7       24.49       29.63      6.51 o 
  -4 -18   7        0.51       -1.84      3.03 o 
  -3 -18   7        4.73        4.90      3.90 o 
  -2 -18   7       14.72       17.58      3.34 o 
  -1 -18   7       35.43       34.26      4.18 o 
   0 -18   7       13.77       14.21      3.09 o 
   1 -18   7       87.25       87.26      6.56 o 
   2 -18   7        0.23        0.83      2.07 o 
   3 -18   7       90.30       87.86      5.40 o 
   4 -18   7        4.07        5.83      2.08 o 
   5 -18   7        4.51        6.57      2.42 o 
  -6 -17   7       82.53      104.61     10.97 o 
  -5 -17   7       26.67       26.01      5.94 o 
  -4 -17   7      127.38      136.86      9.98 o 
  -3 -17   7        0.00        3.05      3.39 o 
  -2 -17   7        4.99        4.48      2.33 o 
  -1 -17   7        1.96        0.52      1.81 o 
   0 -17   7        0.34        3.43      1.58 o 
   1 -17   7        5.65        7.81      1.96 o 
   2 -17   7        0.13       -1.15      2.34 o 
   3 -17   7       33.90       42.31      3.64 o 
   4 -17   7       51.99       38.04      2.65 o 
   5 -17   7        6.82       11.82      2.34 o 
   6 -17   7       33.69       40.54      5.02 o 
  -6 -16   7       58.03       63.96      8.35 o 
  -5 -16   7       17.01       15.96      4.83 o 
  -4 -16   7       47.72       55.94      7.47 o 
  -3 -16   7      515.83      507.63     13.51 o 
  -2 -16   7        0.24        1.27      1.96 o 
  -1 -16   7        0.97        2.04      1.47 o 
   0 -16   7       44.53       36.40      5.05 o 
   1 -16   7        1.92        2.54      1.34 o 
   2 -16   7        1.09        0.45      1.17 o 
   3 -16   7       67.71       72.36      3.57 o 
   4 -16   7        8.61       10.05      1.69 o 
   5 -16   7      196.82      193.91      6.54 o 
   6 -16   7       28.43       22.14      2.87 o 
   7 -16   7       11.08        9.13      2.34 o 
  -7 -15   7        3.83        7.59      4.18 o 
  -6 -15   7        0.01       -1.79      2.62 o 
  -5 -15   7       23.38       36.54      6.27 o 
  -4 -15   7       47.25       59.42      7.36 o 
  -3 -15   7      268.88      241.48     12.36 o 
  -2 -15   7      222.60      219.40      5.89 o 
  -1 -15   7       32.16       30.33      2.84 o 
   0 -15   7        0.07        0.74      1.25 o 
   1 -15   7       23.24       18.73      2.64 o 
   2 -15   7       55.52       56.65      4.28 o 
   3 -15   7        0.61        2.37      0.99 o 
   4 -15   7       21.15       15.24      2.23 o 
   5 -15   7       44.60       45.99      3.67 o 
   6 -15   7        4.56        4.49      2.20 o 
   7 -15   7       58.42       77.00      5.14 o 
   8 -15   7        5.71        3.55      2.67 o 
  -8 -14   7       17.52       16.76      5.18 o 
  -7 -14   7        9.97       13.87      4.74 o 
  -6 -14   7        7.31       13.30      4.24 o 
  -5 -14   7       28.89       27.08      5.48 o 
  -4 -14   7        4.42       17.37      4.31 o 
  -3 -14   7      262.12      222.37      6.67 o 
  -2 -14   7      104.29       92.52      3.68 o 
  -1 -14   7       10.43        7.86      1.53 o 
   0 -14   7        3.15        6.18      1.52 o 
   1 -14   7        0.20       -0.79      0.95 o 
   2 -14   7       40.72       38.51      2.76 o 
   3 -14   7        4.43        1.37      0.94 o 
   4 -14   7      194.66      180.31      4.94 o 
   5 -14   7       77.59       77.08      4.28 o 
   6 -14   7        6.78        9.36      1.66 o 
   7 -14   7       30.88       33.31      2.85 o 
   8 -14   7       40.71       44.30      3.37 o 
  -8 -13   7        0.83        1.56      3.17 o 
  -7 -13   7       88.00       99.22     10.11 o 
  -6 -13   7       15.77       17.92      4.64 o 
  -5 -13   7        0.27       -0.44      2.53 o 
  -4 -13   7       39.87       35.96      2.96 o 
  -3 -13   7      584.81      500.73      9.39 o 
  -2 -13   7        0.10       -0.16      1.00 o 
  -1 -13   7      154.32      124.21      3.98 o 
   0 -13   7       31.11       27.20      2.26 o 
   1 -13   7        0.02        1.28      0.74 o 
   2 -13   7      142.10      129.12      3.38 o 
   3 -13   7      673.06      645.29     10.37 o 
   4 -13   7        9.95        7.60      1.55 o 
   5 -13   7        3.73        1.62      0.90 o 
   6 -13   7       12.56       13.78      1.85 o 
   7 -13   7      130.93      142.72      5.27 o 
   8 -13   7        0.55        1.71      1.47 o 
  -8 -12   7       29.27       37.95      6.66 o 
  -7 -12   7      349.61      380.97     17.09 o 
  -6 -12   7       99.61      100.60      8.05 o 
  -5 -12   7        0.61        2.32      2.64 o 
  -4 -12   7      151.09      135.41      4.38 o 
  -3 -12   7       23.52       26.93      2.28 o 
  -2 -12   7      294.22      289.39      6.44 o 
  -1 -12   7      336.11      326.30      6.60 o 
   0 -12   7      105.84      118.34      3.63 o 
   1 -12   7       27.06       23.52      1.65 o 
   2 -12   7        9.82        3.38      0.95 o 
   3 -12   7      218.98      213.63      5.70 o 
   4 -12   7       63.78       60.23      2.66 o 
   5 -12   7       67.99       75.38      3.88 o 
   6 -12   7      129.70      135.63      4.28 o 
   7 -12   7       47.76       48.89      2.93 o 
   8 -12   7       20.78       21.49      2.18 o 
   9 -12   7       12.99       15.98      3.37 o 
  -9 -11   7        0.93        2.79      3.23 o 
  -8 -11   7        0.89        2.40      3.16 o 
  -7 -11   7        0.25        0.73      2.56 o 
  -6 -11   7       12.88        5.55      3.22 o 
  -5 -11   7        0.52        0.86      1.18 o 
  -4 -11   7       44.07       38.78      2.68 o 
  -3 -11   7      490.06      421.25     11.17 o 
  -2 -11   7      442.55      375.15      7.18 o 
  -1 -11   7      148.82      154.27      4.10 o 
   0 -11   7        3.00        1.77      0.58 o 
   1 -11   7      285.77      311.91      4.31 o 
   2 -11   7      189.71      176.85      4.08 o 
   3 -11   7        7.59        1.88      0.77 o 
   4 -11   7       28.06       36.86      2.29 o 
   5 -11   7      122.10      106.61      3.54 o 
   6 -11   7        1.34        2.27      1.23 o 
   7 -11   7       10.60       12.01      1.60 o 
   8 -11   7        9.76        7.53      1.54 o 
   9 -11   7        6.69        9.03      2.12 o 
  -9 -10   7        7.52        7.65      3.81 o 
  -8 -10   7       17.09       18.04      4.80 o 
  -7 -10   7       30.81       29.49      5.41 o 
  -6 -10   7       80.97       84.46      7.22 o 
  -5 -10   7      353.77      333.23      6.20 o 
  -4 -10   7       33.33       36.09      2.41 o 
  -3 -10   7      500.32      466.41      8.34 o 
  -2 -10   7       75.19       65.09      2.75 o 
  -1 -10   7      205.33      187.78      5.79 o 
   0 -10   7      328.67      350.40      4.50 o 
   1 -10   7       64.20       72.69      1.76 o 
   2 -10   7      761.04      693.59      7.90 o 
   3 -10   7      411.63      396.81      6.61 o 
   4 -10   7      111.74       99.11      3.12 o 
   5 -10   7      106.32      112.60      3.20 o 
   6 -10   7       13.00       15.23      1.56 o 
   7 -10   7       45.00       54.62      3.08 o 
   8 -10   7       63.66       63.12      3.30 o 
   9 -10   7       11.89       14.70      2.55 o 
  -9  -9   7      130.84      151.62     11.10 o 
  -8  -9   7       20.83       19.24      4.76 o 
  -7  -9   7      157.41      166.07     10.20 o 
  -6  -9   7      148.63      143.31      4.82 o 
  -5  -9   7      404.34      393.19      6.76 o 
  -4  -9   7        0.12        0.09      0.89 o 
  -3  -9   7        9.72       13.10      1.49 o 
  -2  -9   7       91.67      113.61      3.31 o 
  -1  -9   7       23.06       17.80      1.29 o 
   0  -9   7        1.23        1.11      0.43 o 
   1  -9   7        5.87        3.51      0.59 o 
   2  -9   7      225.88      248.67      3.62 o 
   3  -9   7      291.61      306.87      5.48 o 
   4  -9   7       97.79      109.05      2.84 o 
   5  -9   7      344.03      344.22      5.85 o 
   6  -9   7      272.74      234.03      5.83 o 
   7  -9   7       53.49       45.45      2.62 o 
   8  -9   7        9.98        9.65      1.62 o 
   9  -9   7      226.29      249.19      6.73 o 
  10  -9   7        9.26        9.51      2.03 o 
 -10  -8   7        1.20        5.42      3.83 o 
  -9  -8   7        7.41        3.87      3.39 o 
  -8  -8   7        5.10        6.25      3.06 o 
  -7  -8   7       10.56        6.56      3.07 o 
  -6  -8   7      264.51      267.22      5.44 o 
  -5  -8   7      339.20      347.12      7.32 o 
  -4  -8   7     1256.50     1223.13     14.95 o 
  -3  -8   7        3.92        1.82      0.89 o 
  -2  -8   7      344.37      323.22      5.95 o 
  -1  -8   7       33.83       40.49      1.70 o 
   0  -8   7     1878.83     1915.64     17.55 o 
   1  -8   7      176.25      190.04      3.04 o 
   2  -8   7      412.10      433.46      5.83 o 
   3  -8   7       19.14       27.22      1.02 o 
   4  -8   7      671.09      643.91      8.47 o 
   5  -8   7      270.84      266.96      4.91 o 
   6  -8   7      761.26      713.08      9.89 o 
   7  -8   7       73.28       65.98      3.08 o 
   8  -8   7        1.11        0.63      0.98 o 
   9  -8   7       66.45       61.57      3.83 o 
  10  -8   7        0.01        0.75      1.70 o 
 -10  -7   7        0.55        2.25      3.12 o 
  -9  -7   7       81.27       91.65      9.59 o 
  -8  -7   7       54.32       56.91      7.21 o 
  -7  -7   7      164.31      151.16      6.29 o 
  -6  -7   7      338.28      316.08      5.79 o 
  -5  -7   7      964.18      954.07     10.97 o 
  -4  -7   7       17.15       15.73      1.15 o 
  -3  -7   7      823.92      806.72      9.06 o 
  -2  -7   7       77.51       68.02      2.35 o 
  -1  -7   7       76.77       91.87      3.68 o 
   0  -7   7       18.20       18.68      1.18 o 
   1  -7   7        4.74       18.01      1.06 o 
   2  -7   7        5.89        2.20      0.59 o 
   3  -7   7      655.24      689.62      7.47 o 
   4  -7   7        0.44       -0.14      0.52 o 
   5  -7   7     1239.61     1166.03     15.95 o 
   6  -7   7       23.65       22.88      1.76 o 
   7  -7   7      135.92      143.84      3.87 o 
   8  -7   7       59.90       62.22      3.57 o 
   9  -7   7       65.34       63.61      3.90 o 
  10  -7   7       13.28       12.34      2.12 o 
 -10  -6   7        0.60        0.87      2.86 o 
  -9  -6   7       54.77       52.82      7.17 o 
  -8  -6   7        2.67        6.56      2.05 o 
  -7  -6   7       56.34       69.13      3.47 o 
  -6  -6   7       28.94       21.81      1.76 o 
  -5  -6   7       22.13       18.89      1.39 o 
  -4  -6   7      206.20      222.84      3.49 o 
  -3  -6   7      337.46      343.52      4.42 o 
  -2  -6   7      562.82      546.89      7.42 o 
  -1  -6   7       10.58       15.98      1.34 o 
   0  -6   7      120.10      114.23      2.07 o 
   1  -6   7       87.59      101.50      1.63 o 
   2  -6   7      811.93      759.98      6.60 o 
   3  -6   7      523.51      536.45      5.46 o 
   4  -6   7      108.60      138.02      2.52 o 
   5  -6   7        5.30        2.32      0.75 o 
   6  -6   7       78.80       72.60      3.30 o 
   7  -6   7      185.21      195.66      4.50 o 
   8  -6   7       55.40       58.68      3.47 o 
   9  -6   7        0.09        0.30      1.24 o 
  10  -6   7       11.57        7.82      2.89 o 
 -10  -5   7       43.75       44.80      4.70 o 
  -9  -5   7       96.55       88.76      5.50 o 
  -8  -5   7       40.83       50.89      3.56 o 
  -7  -5   7       12.36       14.98      2.01 o 
  -6  -5   7        0.86        2.58      0.77 o 
  -5  -5   7      642.84      635.01      8.02 o 
  -4  -5   7      346.48      327.73      3.74 o 
  -3  -5   7      259.69      266.90      3.46 o 
  -2  -5   7      355.57      403.53      4.73 o 
  -1  -5   7      318.85      347.88      5.37 o 
   0  -5   7        0.48       -0.61      0.31 o 
   1  -5   7      719.91      750.92      7.36 o 
   2  -5   7      384.00      436.32      4.40 o 
   3  -5   7      286.85      301.39      3.36 o 
   4  -5   7      575.64      514.28      5.54 o 
   5  -5   7      362.86      353.35      4.79 o 
   6  -5   7      157.88      161.24      5.30 o 
   7  -5   7       65.70       75.42      4.34 o 
   8  -5   7        2.99        4.04      1.37 o 
   9  -5   7       31.30       24.14      2.50 o 
  10  -5   7       19.81       16.50      2.86 o 
 -10  -4   7        0.35        0.31      1.81 o 
  -9  -4   7        0.06        1.14      1.73 o 
  -8  -4   7       47.22       46.76      3.42 o 
  -7  -4   7      705.45      715.97     11.47 o 
  -6  -4   7      280.86      280.14      4.53 o 
  -5  -4   7      102.28      117.87      2.55 o 
  -4  -4   7      154.96      155.67      2.35 o 
  -3  -4   7      870.48      895.34      7.81 o 
  -2  -4   7      843.65     1031.23      8.81 o 
  -1  -4   7        9.20        8.15      0.57 o 
   0  -4   7     1957.37     1955.19     17.25 o 
   1  -4   7       29.48       29.28      1.18 o 
   2  -4   7     1153.07     1349.01     11.26 o 
   3  -4   7     1001.59     1107.94      9.27 o 
   4  -4   7      218.90      216.79      2.84 o 
   5  -4   7      167.50      188.54      3.59 o 
   6  -4   7      167.83      175.06      3.67 o 
   7  -4   7      303.52      313.10      5.93 o 
   8  -4   7       42.87       38.26      3.03 o 
   9  -4   7       10.95       12.26      1.97 o 
  10  -4   7       14.50       10.10      2.05 o 
 -10  -3   7        0.40        4.91      2.27 o 
  -9  -3   7      136.45      137.38      7.45 o 
  -8  -3   7       67.38       65.13      4.01 o 
  -7  -3   7       25.96       34.75      2.43 o 
  -6  -3   7      993.20      994.81     11.18 o 
  -5  -3   7       68.34       67.44      2.01 o 
  -4  -3   7      480.54      472.87      5.42 o 
  -3  -3   7     1014.44     1017.73      9.09 o 
  -2  -3   7       36.60       41.34      1.27 o 
  -1  -3   7       72.67       74.57      1.32 o 
   0  -3   7       42.98       44.55      0.95 o 
   1  -3   7      243.08      223.60      3.50 o 
   2  -3   7      213.52      236.47      3.50 o 
   3  -3   7      557.00      587.24      6.37 o 
   4  -3   7      677.43      714.43      7.18 o 
   5  -3   7       87.98       94.43      2.20 o 
   6  -3   7     2933.98     2874.95     26.13 o 
   7  -3   7      125.84      122.32      3.55 o 
   8  -3   7      256.32      257.65      5.62 o 
   9  -3   7        2.83        0.71      1.32 o 
  10  -3   7       17.35       14.16      2.24 o 
 -10  -2   7        6.49        8.63      2.53 o 
  -9  -2   7       35.66       41.36      3.53 o 
  -8  -2   7        8.52       10.00      1.92 o 
  -7  -2   7       16.49       19.22      1.67 o 
  -6  -2   7        7.18        8.59      1.49 o 
  -5  -2   7      100.63       95.88      2.37 o 
  -4  -2   7      138.17      125.84      2.39 o 
  -3  -2   7      410.94      443.53      5.35 o 
  -2  -2   7      958.68     1010.17      8.25 o 
  -1  -2   7      695.21      664.52      5.69 o 
   0  -2   7     1060.90     1139.36      9.21 o 
   1  -2   7      374.10      354.51      4.83 o 
   2  -2   7      356.09      380.25      4.89 o 
   3  -2   7      703.40      778.56      8.68 o 
   4  -2   7      875.91      830.40      7.83 o 
   5  -2   7        0.00        1.04      0.67 o 
   6  -2   7      106.95      111.60      3.00 o 
   7  -2   7       23.12       19.31      1.88 o 
   8  -2   7       26.49       25.14      2.13 o 
   9  -2   7       13.54       12.97      1.76 o 
  10  -2   7        1.28        0.65      1.39 o 
 -10  -1   7        6.28        4.67      1.96 o 
  -9  -1   7       43.92       52.06      3.93 o 
  -8  -1   7      124.73      127.77      4.02 o 
  -7  -1   7        2.01        4.68      1.07 o 
  -6  -1   7     2077.88     2028.11     20.50 o 
  -5  -1   7      588.91      506.27      6.55 o 
  -4  -1   7     1170.42     1047.83     12.05 o 
  -3  -1   7       24.00       22.16      1.08 o 
  -2  -1   7       79.43      114.16      3.90 o 
  -1  -1   7       74.51       69.74      1.42 o 
   0  -1   7       11.05       13.24      0.72 o 
   1  -1   7       25.32       24.66      0.88 o 
   2  -1   7      181.34      241.08      3.10 o 
   3  -1   7      361.88      328.06      4.83 o 
   4  -1   7       65.94       56.33      1.75 o 
   5  -1   7      852.53      776.64      9.44 o 
   6  -1   7     1378.73     1310.01     14.60 o 
   7  -1   7        5.58        4.55      1.10 o 
   8  -1   7       37.30       42.23      2.63 o 
   9  -1   7       85.75       90.05      3.83 o 
  10  -1   7        0.41       -0.53      1.32 o 
 -10   0   7        6.86        5.50      2.03 o 
  -9   0   7        2.36        3.59      1.33 o 
  -8   0   7      146.70      152.80      5.20 o 
  -7   0   7       35.01       33.22      2.15 o 
  -6   0   7       72.55       77.90      2.71 o 
  -5   0   7       88.58       95.44      2.45 o 
  -4   0   7      200.98      208.92      3.51 o 
  -3   0   7        1.54        1.96      0.48 o 
  -2   0   7       24.58       28.87      1.28 o 
  -1   0   7      516.72      474.45      5.31 o 
   0   0   7       13.21       15.10      1.23 o 
   1   0   7      518.29      486.63      5.11 o 
   2   0   7        0.36        0.14      0.47 o 
   3   0   7      118.76      125.84      2.71 o 
   4   0   7      445.45      427.74      5.87 o 
   5   0   7       32.93       36.15      2.14 o 
   6   0   7       13.36       13.45      1.37 o 
   7   0   7      584.39      574.50      8.33 o 
   8   0   7       83.94       84.11      3.62 o 
   9   0   7       10.15        7.89      1.63 o 
  10   0   7       11.20        6.91      2.03 o 
 -10   1   7        8.12       10.58      2.98 o 
  -9   1   7       13.33       12.34      3.20 o 
  -8   1   7        7.41        7.16      2.09 o 
  -7   1   7       21.54       36.57      2.58 o 
  -6   1   7       13.23        8.70      1.14 o 
  -5   1   7      334.68      340.47      5.11 o 
  -4   1   7      214.10      230.10      3.79 o 
  -3   1   7       22.09       24.72      1.17 o 
  -2   1   7     1166.92     1224.87     12.88 o 
  -1   1   7       16.27       23.10      1.13 o 
   0   1   7      565.25      586.13      6.10 o 
   1   1   7        9.70        5.82      0.78 o 
   2   1   7      588.21      602.19      9.38 o 
   3   1   7      170.04      193.57      3.62 o 
   4   1   7      557.31      536.29     10.62 o 
   5   1   7        1.51        2.76      0.80 o 
   6   1   7        2.97        4.35      1.01 o 
   7   1   7        3.64        2.98      1.12 o 
   8   1   7        2.67        2.18      1.20 o 
   9   1   7        3.67        1.48      1.42 o 
  10   1   7       63.72       68.82      3.86 o 
 -10   2   7      154.13      165.95      6.18 o 
  -9   2   7        0.33        2.52      1.90 o 
  -8   2   7       79.98       84.91      4.37 o 
  -7   2   7       35.79       39.39      2.68 o 
  -6   2   7       74.05       74.16      2.74 o 
  -5   2   7      427.01      406.97      6.59 o 
  -4   2   7      598.10      546.18      7.88 o 
  -3   2   7       94.56       85.80      2.26 o 
  -2   2   7      729.87      824.71      9.43 o 
  -1   2   7        2.91       10.16      0.89 o 
   0   2   7      437.06      436.82      5.02 o 
   1   2   7       18.34       25.29      1.60 o 
   2   2   7      438.15      494.99      5.94 o 
   3   2   7      372.50      389.26      5.87 o 
   4   2   7      267.98      247.17      4.76 o 
   5   2   7       59.56       61.37      2.38 o 
   6   2   7       42.40       46.60      2.66 o 
   7   2   7       30.47       29.11      2.19 o 
   8   2   7       50.73       55.51      3.15 o 
   9   2   7       25.45       19.44      2.21 o 
  10   2   7        0.26        3.44      1.88 o 
 -10   3   7        0.78        2.70      1.83 o 
  -9   3   7        1.77       -0.76      1.26 o 
  -8   3   7        2.47        4.86      2.17 o 
  -7   3   7        1.24        0.45      1.54 o 
  -6   3   7      426.59      418.63      7.76 o 
  -5   3   7       27.17       23.02      2.26 o 
  -4   3   7      113.88       96.73      2.95 o 
  -3   3   7        8.41        7.63      1.11 o 
  -2   3   7       71.89       76.11      2.59 o 
  -1   3   7       45.42       54.26      2.13 o 
   0   3   7        1.30        0.88      0.55 o 
   1   3   7       71.96       88.23      2.03 o 
   2   3   7       55.59       45.62      1.44 o 
   3   3   7      573.55      588.33      9.03 o 
   4   3   7       14.37       13.12      1.67 o 
   5   3   7      102.21      100.30      2.85 o 
   6   3   7      126.51      124.24      6.18 o 
   7   3   7       98.27       99.50      3.46 o 
   8   3   7       16.44       15.86      1.87 o 
   9   3   7      133.47      136.84      4.50 o 
  -9   4   7       38.73       45.39      3.81 o 
  -8   4   7       14.80       14.65      2.26 o 
  -7   4   7      156.07      150.54      5.36 o 
  -6   4   7      123.00      132.20      3.74 o 
  -5   4   7        4.65        3.52      1.02 o 
  -4   4   7       26.16       30.08      2.49 o 
  -3   4   7      240.84      200.56      4.31 o 
  -2   4   7        5.56        1.75      1.05 o 
  -1   4   7       17.56       16.49      1.46 o 
   0   4   7        0.00        0.76      0.57 o 
   1   4   7       15.43       17.83      1.18 o 
   2   4   7        4.78        4.89      0.91 o 
   3   4   7     1061.30      997.08     13.66 o 
   4   4   7      714.22      650.45      9.42 o 
   5   4   7      108.62      100.25      3.50 o 
   6   4   7       31.73       39.61      2.83 o 
   7   4   7        1.29        1.16      1.26 o 
   8   4   7       18.00       14.39      2.32 o 
   9   4   7        0.32        1.78      1.35 o 
  -9   5   7        3.19        6.98      2.65 o 
  -8   5   7       88.29       93.92      4.81 o 
  -7   5   7       39.13       37.75      4.45 o 
  -6   5   7      514.41      486.71      9.99 o 
  -5   5   7       35.87       46.86      2.59 o 
  -4   5   7       46.63       35.04      2.21 o 
  -3   5   7      246.13      200.67      4.43 o 
  -2   5   7        0.09        0.52      1.11 o 
  -1   5   7      110.10      114.09      3.47 o 
   0   5   7       87.33      104.77      4.77 o 
   1   5   7       23.31       28.48      1.95 o 
   2   5   7       18.10       19.50      2.13 o 
   3   5   7      864.80      857.03     13.66 o 
   4   5   7      173.05      192.58      4.46 o 
   5   5   7      129.24      136.83      4.17 o 
   6   5   7      240.19      225.50      5.80 o 
   7   5   7       31.81       30.07      3.51 o 
   8   5   7       54.18       58.13      3.28 o 
   9   5   7       53.47       64.12      3.65 o 
  -9   6   7       15.62       15.32      2.88 o 
  -8   6   7       55.52       53.06      4.20 o 
  -7   6   7        1.02        3.22      1.96 o 
  -6   6   7       56.12       67.68      3.65 o 
  -5   6   7        8.44        5.94      1.44 o 
  -4   6   7      169.17      174.49      4.31 o 
  -3   6   7        1.14       -0.99      0.92 o 
  -2   6   7        1.35        4.31      1.97 o 
  -1   6   7      462.37      403.98      7.58 o 
   0   6   7      127.39      137.75      3.88 o 
   1   6   7        4.17        4.38      1.96 o 
   2   6   7      159.67      145.48      5.39 o 
   3   6   7       25.14       19.19      2.26 o 
   4   6   7       90.35       73.74      6.28 o 
   5   6   7      160.86      152.04      6.42 o 
   6   6   7       26.13       31.39      2.67 o 
   7   6   7       69.47       68.53      3.98 o 
   8   6   7        0.69        3.17      1.36 o 
  -8   7   7       90.91       93.40      5.30 o 
  -7   7   7       22.60       24.85      2.89 o 
  -6   7   7        7.41        8.22      1.67 o 
  -5   7   7      210.05      209.85      5.62 o 
  -4   7   7       58.26       48.59      2.78 o 
  -3   7   7       66.52       57.56      2.87 o 
  -2   7   7        1.14        1.57      1.13 o 
  -1   7   7      231.19      204.87      5.07 o 
   0   7   7      304.14      284.70      6.05 o 
   1   7   7      262.96      285.16      9.06 o 
   2   7   7       23.49       18.18      3.95 o 
   3   7   7       40.89       29.94      2.88 o 
   4   7   7       23.88       20.68      4.46 o 
   5   7   7        0.21       -0.99      1.30 o 
   6   7   7       11.63        9.92      2.05 o 
   7   7   7        0.56        0.95      1.43 o 
   8   7   7       13.23       13.35      2.78 o 
  -8   8   7        8.44       10.70      2.71 o 
  -7   8   7        0.18       -0.97      1.32 o 
  -6   8   7       19.13       18.24      2.27 o 
  -5   8   7       65.15       67.98      3.76 o 
  -4   8   7       32.51       31.35      2.57 o 
  -3   8   7        0.30       -0.02      1.00 o 
  -2   8   7       84.45       58.37      3.23 o 
  -1   8   7      630.99      543.10      9.51 o 
   0   8   7        2.33        2.83      1.26 o 
   1   8   7       48.93       68.10      8.24 o 
   2   8   7      410.01      398.43      9.40 o 
   3   8   7       95.78      107.18      4.67 o 
   4   8   7        1.91        1.47      1.53 o 
   5   8   7       29.55       28.59      3.07 o 
   6   8   7        0.07        1.02      1.63 o 
   7   8   7        5.12        5.50      2.10 o 
  -7   9   7       33.55       34.83      3.62 o 
  -6   9   7        6.14        5.48      1.58 o 
  -5   9   7       56.42       60.18      4.17 o 
  -4   9   7       26.94       28.66      2.62 o 
  -3   9   7      126.67      117.60      4.24 o 
  -2   9   7        4.80        5.19      1.69 o 
  -1   9   7       51.06       47.48      3.02 o 
   0   9   7      441.31      436.06      8.41 o 
   1   9   7      112.34      110.04      6.60 o 
   2   9   7        1.07        0.48      1.73 o 
   3   9   7      218.60      206.04      7.83 o 
   4   9   7       13.10        8.94      2.12 o 
   5   9   7       36.04       35.00      3.48 o 
   6   9   7        0.46       -0.17      2.01 o 
   7   9   7        1.78        0.84      1.82 o 
  -7  10   7        0.85        2.67      1.82 o 
  -6  10   7       62.49       63.35      4.95 o 
  -5  10   7        6.89        4.43      1.53 o 
  -4  10   7        4.06        2.75      1.42 o 
  -3  10   7        4.04        1.82      1.88 o 
  -2  10   7        6.31        1.20      1.28 o 
  -1  10   7        8.85        7.65      1.74 o 
   0  10   7        7.49        5.75      1.95 o 
   1  10   7       15.85       12.75      2.36 o 
   2  10   7        7.40        9.06      2.06 o 
   3  10   7       24.03       24.86      3.08 o 
   4  10   7        0.02        0.79      1.71 o 
   5  10   7        0.27       -2.05      2.10 o 
   6  10   7       18.87       21.62      3.06 o 
  -6  11   7       66.42       73.29      5.27 o 
  -5  11   7       41.74       46.27      3.62 o 
  -4  11   7        8.32        8.40      1.88 o 
  -3  11   7       17.13       15.58      3.03 o 
  -2  11   7       60.38       58.06      3.71 o 
  -1  11   7        5.84        4.96      1.54 o 
   0  11   7       38.44       43.02      3.84 o 
   1  11   7       15.86       14.24      2.46 o 
   2  11   7       57.38       61.29      4.51 o 
   3  11   7       28.21       24.53      3.13 o 
   4  11   7       51.23       49.75      4.34 o 
   5  11   7       51.29       61.11      7.67 o 
  -5  12   7        1.54        2.98      1.76 o 
  -4  12   7       41.45       46.53      3.60 o 
  -3  12   7        4.52        5.29      2.03 o 
  -2  12   7        0.61       -1.05      1.51 o 
  -1  12   7        5.66        8.13      2.16 o 
   0  12   7        8.20        9.09      2.35 o 
   1  12   7       32.65       31.86      3.50 o 
   2  12   7       53.73       65.57      4.85 o 
   3  12   7        7.99        9.83      2.41 o 
   4  12   7       19.29       14.34      2.82 o 
  -4  13   7       76.35       87.55      5.04 o 
  -3  13   7        1.29        1.58      1.64 o 
  -2  13   7        6.53        6.81      2.19 o 
  -1  13   7        7.01        4.61      2.16 o 
   0  13   7       10.46        5.10      2.27 o 
   1  13   7       10.13       10.87      2.52 o 
   2  13   7        3.51        5.22      2.71 o 
   3  13   7       28.23       29.25      3.62 o 
  -2  14   7       93.36      120.79      8.41 o 
  -1  14   7        2.82        1.30      2.08 o 
   0  14   7       67.74       77.94      5.63 o 
   1  14   7       28.13       29.92      3.79 o 
  -2 -20   8       77.20       63.27      8.32 o 
  -1 -20   8        6.34        0.92      2.49 o 
   0 -20   8      112.60      125.83      7.35 o 
   1 -20   8       31.64       34.24      4.67 o 
   2 -20   8       48.35       57.54      5.82 o 
   3 -20   8      157.80      173.53      7.14 o 
  -4 -19   8        1.83        1.96      3.80 o 
  -3 -19   8      111.09      138.18     10.51 o 
  -2 -19   8       19.53       37.38      5.81 o 
  -1 -19   8        0.87        4.82      2.44 o 
   0 -19   8        0.60       -0.30      2.06 o 
   1 -19   8       18.11       19.92      6.02 o 
   2 -19   8       61.26       56.87      5.55 o 
   3 -19   8        6.03        4.61      3.42 o 
   4 -19   8        0.00        2.62      1.84 o 
  -5 -18   8        2.34        0.94      3.62 o 
  -4 -18   8       18.90       27.38      5.95 o 
  -3 -18   8       61.24       66.25      8.34 o 
  -2 -18   8        1.15       -0.62      1.93 o 
  -1 -18   8       54.78       50.59      6.22 o 
   0 -18   8        6.91        5.66      2.60 o 
   1 -18   8        4.07        3.77      2.70 o 
   2 -18   8       42.37       52.86      5.29 o 
   3 -18   8        5.06        7.35      2.09 o 
   4 -18   8       10.66       16.37      2.72 o 
   5 -18   8       82.56       84.56      5.19 o 
  -6 -17   8        6.80       16.66      5.08 o 
  -5 -17   8       21.73       19.45      5.44 o 
  -4 -17   8       10.31       17.91      5.14 o 
  -3 -17   8        3.69        7.93      2.70 o 
  -2 -17   8       98.98       93.96      6.37 o 
  -1 -17   8       12.55        7.76      2.02 o 
   0 -17   8       39.28       42.83      3.65 o 
   1 -17   8        0.03        0.95      1.89 o 
   2 -17   8        3.12        0.48      1.69 o 
   3 -17   8       87.72       91.69      5.06 o 
   4 -17   8       90.39       91.03      4.83 o 
   5 -17   8      252.19      293.15      8.45 o 
   6 -17   8      172.24      187.86      6.89 o 
  -6 -16   8       41.87       38.28      6.80 o 
  -5 -16   8       93.09       97.23     10.03 o 
  -4 -16   8       67.46       80.31      8.72 o 
  -3 -16   8      119.08      110.34      5.91 o 
  -2 -16   8        0.24        0.08      1.56 o 
  -1 -16   8      144.53      122.91      5.10 o 
   0 -16   8        2.97        2.96      1.77 o 
   1 -16   8        1.69        3.47      1.42 o 
   2 -16   8       36.23       31.87      2.63 o 
   3 -16   8      416.68      409.32      9.96 o 
   4 -16   8      156.62      144.92      5.43 o 
   5 -16   8       51.03       45.36      3.77 o 
   6 -16   8        1.72        3.82      1.68 o 
   7 -16   8       45.28       42.21      3.99 o 
  -7 -15   8       51.50       63.41      8.42 o 
  -6 -15   8       28.73       31.97      6.28 o 
  -5 -15   8       15.00        6.02      3.59 o 
  -4 -15   8      213.67      213.81      8.11 o 
  -3 -15   8       49.27       48.75      3.31 o 
  -2 -15   8      123.87      103.96      4.83 o 
  -1 -15   8        7.71        7.18      1.78 o 
   0 -15   8        0.54        0.31      1.33 o 
   1 -15   8       27.63       23.94      2.41 o 
   2 -15   8      203.67      172.69      4.98 o 
   3 -15   8        3.51        2.06      0.96 o 
   4 -15   8      133.87      137.41      5.16 o 
   5 -15   8        5.89        5.28      1.76 o 
   6 -15   8        0.51        0.52      1.53 o 
   7 -15   8       22.82       19.11      2.80 o 
   8 -15   8       12.03       14.97      4.67 o 
  -8 -14   8       13.39       16.24      5.10 o 
  -7 -14   8       14.83       12.22      4.44 o 
  -6 -14   8       14.02        8.18      3.67 o 
  -5 -14   8       10.82       10.36      4.01 o 
  -4 -14   8        0.88        2.02      2.97 o 
  -3 -14   8      219.40      195.60      5.51 o 
  -2 -14   8        3.78        4.40      1.39 o 
  -1 -14   8       34.06       23.79      2.23 o 
   0 -14   8        3.02       -0.14      1.26 o 
   1 -14   8       79.13       70.03      4.02 o 
   2 -14   8      117.61      101.03      3.04 o 
   3 -14   8      187.44      168.53      4.58 o 
   4 -14   8      129.09      118.14      4.84 o 
   5 -14   8        0.42        2.79      1.47 o 
   6 -14   8       20.01       15.97      2.41 o 
   7 -14   8        9.39        6.75      2.50 o 
   8 -14   8       35.20       43.84      3.43 o 
  -8 -13   8       10.12       22.88      5.56 o 
  -7 -13   8        8.42       10.46      4.24 o 
  -6 -13   8       39.78       40.60      6.50 o 
  -5 -13   8        5.45        1.80      4.56 o 
  -4 -13   8        0.60        1.46      1.33 o 
  -3 -13   8        3.99        1.78      1.88 o 
  -2 -13   8       33.09       23.82      2.17 o 
  -1 -13   8       37.82       39.94      2.65 o 
   0 -13   8        6.94        3.72      1.62 o 
   1 -13   8      110.05      123.10      5.51 o 
   2 -13   8        0.50        0.52      0.72 o 
   3 -13   8        1.64        2.53      1.00 o 
   4 -13   8      139.16      127.00      4.36 o 
   5 -13   8       26.90       28.60      2.32 o 
   6 -13   8        0.85        1.35      1.20 o 
   7 -13   8      114.31      120.15      6.71 o 
   8 -13   8       28.63       27.52      2.73 o 
  -8 -12   8      114.32      108.62      9.30 o 
  -7 -12   8        5.82       10.72      4.04 o 
  -6 -12   8       16.47       15.16      4.15 o 
  -5 -12   8      171.64      176.10      5.56 o 
  -4 -12   8        0.04        0.19      1.09 o 
  -3 -12   8       46.61       48.26      2.93 o 
  -2 -12   8        5.48        7.04      1.43 o 
  -1 -12   8        0.01        2.33      2.43 o 
   0 -12   8      122.95      130.91      3.39 o 
   1 -12   8      556.65      551.92      8.42 o 
   2 -12   8      942.48      928.31     13.25 o 
   3 -12   8      170.05      185.73      4.52 o 
   4 -12   8       34.89       37.08      2.37 o 
   5 -12   8       23.71       18.58      1.90 o 
   6 -12   8        0.01        0.32      1.10 o 
   7 -12   8        2.77        3.78      1.25 o 
   8 -12   8      179.10      165.03      4.84 o 
   9 -12   8      170.94      179.22      5.55 o 
  -9 -11   8        1.02        6.94      3.73 o 
  -8 -11   8        8.91       14.06      4.33 o 
  -7 -11   8       49.47       48.66      6.87 o 
  -6 -11   8       14.20       14.93      4.00 o 
  -5 -11   8       56.72       52.30      3.09 o 
  -4 -11   8      143.21      148.01      3.94 o 
  -3 -11   8        0.90        2.59      1.13 o 
  -2 -11   8     1211.52     1085.32     18.16 o 
  -1 -11   8     1808.66     1699.99     22.28 o 
   0 -11   8        2.00        0.56      0.61 o 
   1 -11   8      696.37      699.43      8.31 o 
   2 -11   8      100.05      102.32      4.56 o 
   3 -11   8      109.57      110.49      2.84 o 
   4 -11   8        6.70        5.33      1.19 o 
   5 -11   8       70.45       65.17      4.51 o 
   6 -11   8      119.29       99.23      3.26 o 
   7 -11   8       15.46       20.17      2.20 o 
   8 -11   8        5.92        8.41      1.51 o 
   9 -11   8        6.03        9.09      1.76 o 
  -9 -10   8       18.22       16.74      4.72 o 
  -8 -10   8      171.49      170.17     11.08 o 
  -7 -10   8       58.56       75.47      8.13 o 
  -6 -10   8        4.84        2.41      1.71 o 
  -5 -10   8        3.43        3.69      1.13 o 
  -4 -10   8       29.83       24.95      1.90 o 
  -3 -10   8      660.77      653.39     10.64 o 
  -2 -10   8        4.56        3.35      1.01 o 
  -1 -10   8        0.44        2.82      1.12 o 
   0 -10   8     1047.53     1099.84     15.36 o 
   1 -10   8      284.30      272.64      4.11 o 
   2 -10   8       87.85       99.37      2.17 o 
   3 -10   8      104.01      133.76      3.44 o 
   4 -10   8       13.08       13.63      1.52 o 
   5 -10   8        0.23       -0.04      0.98 o 
   6 -10   8      147.47      132.23      3.69 o 
   7 -10   8        0.11        0.29      0.97 o 
   8 -10   8       40.89       42.30      2.82 o 
   9 -10   8        2.57        2.20      1.49 o 
  -9  -9   8        3.19       -3.60      2.65 o 
  -8  -9   8        0.06        7.22      3.56 o 
  -7  -9   8        0.05        1.09      2.63 o 
  -6  -9   8       72.52       62.16      3.21 o 
  -5  -9   8      205.56      178.25      4.31 o 
  -4  -9   8      402.58      381.42      6.54 o 
  -3  -9   8       12.39        5.22      1.16 o 
  -2  -9   8      140.92      127.32      3.56 o 
  -1  -9   8      211.32      226.40      4.75 o 
   0  -9   8      103.39       97.84      1.94 o 
   1  -9   8      121.91      156.83      2.46 o 
   2  -9   8       57.79       54.04      1.93 o 
   3  -9   8       17.51       20.79      1.37 o 
   4  -9   8      226.95      199.75      4.62 o 
   5  -9   8      267.91      236.36      4.67 o 
   6  -9   8       17.03       17.04      1.64 o 
   7  -9   8        4.66        5.31      1.27 o 
   8  -9   8       11.54       10.41      1.60 o 
   9  -9   8       19.66       15.04      2.19 o 
  10  -9   8       20.45       15.53      2.33 o 
  -9  -8   8        0.00        0.99      3.11 o 
  -8  -8   8        0.02       -0.08      2.62 o 
  -7  -8   8       17.64       18.51      3.14 o 
  -6  -8   8       52.55       65.39      3.17 o 
  -5  -8   8       46.42       47.58      2.60 o 
  -4  -8   8      376.66      352.88      6.12 o 
  -3  -8   8      601.30      578.12      8.28 o 
  -2  -8   8      729.35      703.95     10.53 o 
  -1  -8   8       24.11       33.95      2.35 o 
   0  -8   8      837.27      759.52     10.64 o 
   1  -8   8      243.49      281.77      3.78 o 
   2  -8   8      869.65      877.58     10.36 o 
   3  -8   8      778.28      753.96      8.61 o 
   4  -8   8      540.49      479.96      6.88 o 
   5  -8   8       13.57       20.80      2.07 o 
   6  -8   8       42.89       54.21      2.52 o 
   7  -8   8        3.20        5.99      1.26 o 
   8  -8   8        2.73        3.24      1.35 o 
   9  -8   8        1.47        0.55      1.35 o 
  10  -8   8        0.71        1.71      1.46 o 
 -10  -7   8      102.69      117.83     11.88 o 
  -9  -7   8        5.66        8.11      3.52 o 
  -8  -7   8        1.45        0.18      2.39 o 
  -7  -7   8      162.84      152.14      6.91 o 
  -6  -7   8      468.02      458.08      8.77 o 
  -5  -7   8     1413.09     1308.70     14.47 o 
  -4  -7   8      396.46      368.37      5.32 o 
  -3  -7   8        0.12        1.57      0.75 o 
  -2  -7   8       61.13       43.48      1.86 o 
  -1  -7   8       31.86       22.96      1.28 o 
   0  -7   8       19.18       16.37      0.92 o 
   1  -7   8      202.26      172.23      2.15 o 
   2  -7   8       72.27       52.05      1.36 o 
   3  -7   8      111.25       88.28      1.67 o 
   4  -7   8      228.10      212.96      3.34 o 
   5  -7   8     2368.18     2301.37     24.58 o 
   6  -7   8      397.29      363.25      6.29 o 
   7  -7   8      223.03      215.72      5.40 o 
   8  -7   8       33.28       30.84      2.65 o 
   9  -7   8        0.66        0.20      1.28 o 
  10  -7   8       95.54       93.44      4.79 o 
 -10  -6   8        3.46        3.89      3.55 o 
  -9  -6   8        1.09        0.57      2.63 o 
  -8  -6   8        0.45        2.33      1.82 o 
  -7  -6   8      193.66      202.55      5.64 o 
  -6  -6   8      182.20      172.04      4.12 o 
  -5  -6   8       10.03        8.17      1.04 o 
  -4  -6   8       25.35       20.19      1.23 o 
  -3  -6   8       47.27       53.72      1.60 o 
  -2  -6   8       40.44       49.09      1.46 o 
  -1  -6   8      851.55      896.55     13.30 o 
   0  -6   8       46.94       46.91      0.98 o 
   1  -6   8      605.78      664.12      6.28 o 
   2  -6   8       17.02       30.74      1.13 o 
   3  -6   8       67.44       70.21      1.48 o 
   4  -6   8       35.37       46.32      1.54 o 
   5  -6   8       59.17       52.57      2.42 o 
   6  -6   8       18.82       17.41      1.44 o 
   7  -6   8       95.91       90.15      3.45 o 
   8  -6   8        3.86        3.98      1.37 o 
   9  -6   8       50.26       53.99      3.57 o 
  10  -6   8       14.84       13.11      2.26 o 
 -10  -5   8       40.96       38.73      6.81 o 
  -9  -5   8       18.97       14.36      5.02 o 
  -8  -5   8        5.22        4.21      1.57 o 
  -7  -5   8        2.59        1.99      1.40 o 
  -6  -5   8      252.29      239.39      4.72 o 
  -5  -5   8      978.12      937.21     10.93 o 
  -4  -5   8        9.71       11.22      0.80 o 
  -3  -5   8      609.97      593.36      5.99 o 
  -2  -5   8      196.69      220.60      3.21 o 
  -1  -5   8     2877.15     3055.57     25.18 o 
   0  -5   8        3.47        2.26      0.41 o 
   1  -5   8     2408.26     2617.99     24.81 o 
   2  -5   8      195.70      208.43      2.64 o 
   3  -5   8      791.40      783.78      7.81 o 
   4  -5   8        8.58       12.25      1.05 o 
   5  -5   8     1291.49     1316.29     12.15 o 
   6  -5   8      239.53      232.99      6.63 o 
   7  -5   8        0.46       -0.44      0.89 o 
   8  -5   8       42.30       39.25      3.28 o 
   9  -5   8        0.01        0.82      1.30 o 
  10  -5   8        0.01        0.99      1.41 o 
 -10  -4   8       10.74       16.25      3.26 o 
  -9  -4   8       18.79       17.54      2.55 o 
  -8  -4   8       26.60       26.78      4.52 o 
  -7  -4   8       44.12       44.89      2.73 o 
  -6  -4   8       86.86       88.24      2.88 o 
  -5  -4   8      114.38      103.88      2.43 o 
  -4  -4   8      103.75      102.02      2.01 o 
  -3  -4   8      217.01      193.85      2.83 o 
  -2  -4   8       36.77       24.30      1.46 o 
  -1  -4   8        4.26        7.91      0.76 o 
   0  -4   8     1146.12     1182.05     11.61 o 
   1  -4   8       31.92       35.99      1.39 o 
   2  -4   8        9.31        8.36      0.93 o 
   3  -4   8      234.81      223.37      3.09 o 
   4  -4   8        1.18        0.35      0.47 o 
   5  -4   8        8.07        6.57      0.85 o 
   6  -4   8      178.93      189.35      3.86 o 
   7  -4   8      239.09      238.52      5.12 o 
   8  -4   8        8.92        6.97      1.40 o 
   9  -4   8       36.21       31.94      2.77 o 
  10  -4   8        2.94        4.00      1.66 o 
 -10  -3   8       97.85       92.39      6.64 o 
  -9  -3   8        1.59        2.14      1.66 o 
  -8  -3   8        0.00        1.25      1.45 o 
  -7  -3   8       18.28       28.69      2.22 o 
  -6  -3   8      746.45      737.93      8.97 o 
  -5  -3   8      144.02      149.40      3.02 o 
  -4  -3   8      334.13      334.52      4.61 o 
  -3  -3   8        0.03        1.15      0.46 o 
  -2  -3   8      188.12      153.88      3.48 o 
  -1  -3   8      277.85      296.80      4.17 o 
   0  -3   8       21.00       21.95      0.76 o 
   1  -3   8      601.64      656.26      7.95 o 
   2  -3   8      384.23      348.46      4.72 o 
   3  -3   8      186.28      189.18      3.51 o 
   4  -3   8      549.83      529.39      6.06 o 
   5  -3   8       13.88       10.42      1.25 o 
   6  -3   8      987.88      962.80     11.25 o 
   7  -3   8       34.78       35.50      2.10 o 
   8  -3   8        3.54        2.59      1.12 o 
   9  -3   8       59.61       51.22      3.11 o 
  10  -3   8       39.46       31.10      3.02 o 
 -10  -2   8       36.69       37.39      7.04 o 
  -9  -2   8        6.52        7.26      1.94 o 
  -8  -2   8       43.48       37.93      3.20 o 
  -7  -2   8       39.43       44.20      2.19 o 
  -6  -2   8      108.69       97.97      2.63 o 
  -5  -2   8      606.75      593.39      7.42 o 
  -4  -2   8      828.21      901.94      9.98 o 
  -3  -2   8      873.33      878.56     10.14 o 
  -2  -2   8      133.22      137.94      2.21 o 
  -1  -2   8       28.20       40.19      1.06 o 
   0  -2   8       27.64       25.54      0.93 o 
   1  -2   8       97.60      129.80      3.27 o 
   2  -2   8       94.37      101.86      3.31 o 
   3  -2   8      248.43      290.52      4.03 o 
   4  -2   8     1401.10     1409.48     13.25 o 
   5  -2   8      727.15      771.71     10.16 o 
   6  -2   8       11.46        8.57      1.32 o 
   7  -2   8       12.27       11.03      1.40 o 
   8  -2   8       14.49       10.72      1.61 o 
   9  -2   8       45.14       44.14      2.95 o 
  10  -2   8       16.55       14.27      2.07 o 
 -10  -1   8        8.06        8.42      2.85 o 
  -9  -1   8       16.43       18.49      2.61 o 
  -8  -1   8        7.73        6.28      1.40 o 
  -7  -1   8        0.22        2.89      1.02 o 
  -6  -1   8       30.39       38.66      1.94 o 
  -5  -1   8       12.73       14.41      1.22 o 
  -4  -1   8      150.38      136.15      2.98 o 
  -3  -1   8      871.32      854.64      9.42 o 
  -2  -1   8      677.04      704.95      6.85 o 
  -1  -1   8      137.08      144.26      2.50 o 
   0  -1   8       59.41       52.53      1.38 o 
   1  -1   8       49.17       57.08      1.33 o 
   2  -1   8      184.03      211.27      2.90 o 
   3  -1   8      952.91      942.94      9.16 o 
   4  -1   8       14.99       11.64      1.05 o 
   5  -1   8      211.26      215.40      6.15 o 
   6  -1   8      157.66      132.86      3.41 o 
   7  -1   8        0.84        3.25      1.06 o 
   8  -1   8        0.01       -1.85      0.92 o 
   9  -1   8      137.95      137.01      4.37 o 
  10  -1   8       21.40       23.25      2.73 o 
 -10   0   8       69.52       64.12      9.88 o 
  -9   0   8       12.43       11.37      4.72 o 
  -8   0   8        4.44        3.70      2.29 o 
  -7   0   8       10.57       13.48      2.11 o 
  -6   0   8       26.04       22.23      1.56 o 
  -5   0   8      750.00      739.18      8.91 o 
  -4   0   8      115.31       97.85      2.72 o 
  -3   0   8        0.02        0.81      0.54 o 
  -2   0   8       82.82      101.41      2.24 o 
  -1   0   8       97.95       90.62      1.86 o 
   0   0   8     2312.52     2389.31     24.65 o 
   1   0   8       80.75       81.48      1.66 o 
   2   0   8      891.96     1011.44      9.65 o 
   3   0   8        9.01        9.96      0.87 o 
   4   0   8       12.81       13.50      1.21 o 
   5   0   8       51.03       54.38      2.89 o 
   6   0   8      105.19       96.51      3.41 o 
   7   0   8       12.66       10.09      1.41 o 
   8   0   8        2.61        1.63      1.14 o 
   9   0   8       12.29       10.57      1.98 o 
  10   0   8       25.13       28.95      3.17 o 
 -10   1   8       25.73       29.67      4.36 o 
  -9   1   8       76.97       90.60      4.71 o 
  -8   1   8       12.83       13.25      4.27 o 
  -7   1   8        7.26        7.99      1.83 o 
  -6   1   8      220.19      198.01      4.44 o 
  -5   1   8      144.84      152.16      3.75 o 
  -4   1   8       80.72       83.90      2.67 o 
  -3   1   8       58.73       48.43      2.11 o 
  -2   1   8      376.58      397.18      5.47 o 
  -1   1   8       10.05       14.99      1.00 o 
   0   1   8        5.60        6.52      0.75 o 
   1   1   8       58.17       63.71      1.77 o 
   2   1   8       44.96       55.26      1.78 o 
   3   1   8       25.95       21.51      1.91 o 
   4   1   8       14.39       13.06      1.73 o 
   5   1   8      220.00      227.06      4.63 o 
   6   1   8      185.07      164.75      4.36 o 
   7   1   8        2.03        1.08      1.08 o 
   8   1   8       62.86       63.61      3.35 o 
   9   1   8      161.21      154.90      4.77 o 
  -9   2   8       63.07       72.43      4.61 o 
  -8   2   8       18.39       27.82      4.49 o 
  -7   2   8        9.05        9.19      1.53 o 
  -6   2   8       21.15       17.43      1.68 o 
  -5   2   8      518.05      486.60      7.67 o 
  -4   2   8      674.99      602.59      8.72 o 
  -3   2   8      688.12      673.97      9.27 o 
  -2   2   8     1338.29     1312.28     14.10 o 
  -1   2   8        3.96        9.88      1.11 o 
   0   2   8       35.69       50.94      1.66 o 
   1   2   8       51.85       60.09      2.70 o 
   2   2   8      678.68      680.45      7.78 o 
   3   2   8      621.31      589.95      9.15 o 
   4   2   8       50.64       49.70      3.08 o 
   5   2   8      591.52      576.54      7.99 o 
   6   2   8       17.30       18.69      2.05 o 
   7   2   8       47.94       47.74      2.78 o 
   8   2   8        0.14       -0.16      1.45 o 
   9   2   8       34.15       33.15      2.71 o 
  -9   3   8       71.87       73.38      4.78 o 
  -8   3   8        3.51        2.82      1.57 o 
  -7   3   8       13.73       14.01      2.16 o 
  -6   3   8       93.77       98.65      3.29 o 
  -5   3   8        1.57        2.43      0.99 o 
  -4   3   8      105.48       95.69      3.02 o 
  -3   3   8      503.19      487.08      7.53 o 
  -2   3   8       13.44        8.77      1.20 o 
  -1   3   8       38.43       48.24      3.50 o 
   0   3   8        0.01        0.37      0.53 o 
   1   3   8       11.55       10.48      1.11 o 
   2   3   8      120.33       84.46      4.50 o 
   3   3   8        0.19        0.86      0.77 o 
   4   3   8      120.05      114.12      5.32 o 
   5   3   8       30.15       26.54      1.98 o 
   6   3   8       14.70       17.54      2.03 o 
   7   3   8       32.15       39.47      2.61 o 
   8   3   8        0.67       -0.54      1.18 o 
   9   3   8       65.62       64.47      3.65 o 
  -9   4   8        0.93        3.01      1.68 o 
  -8   4   8        6.22        5.34      1.82 o 
  -7   4   8      261.32      256.65      8.06 o 
  -6   4   8       34.94       34.18      2.35 o 
  -5   4   8      125.76      112.52      3.49 o 
  -4   4   8     1006.29      943.57     12.60 o 
  -3   4   8      206.57      181.08      4.27 o 
  -2   4   8       49.72       65.72      2.61 o 
  -1   4   8      436.38      427.19      7.43 o 
   0   4   8       54.25       76.36      2.85 o 
   1   4   8       31.36       36.65      2.21 o 
   2   4   8       82.95       75.07      3.43 o 
   3   4   8      239.12      244.87      6.49 o 
   4   4   8      272.03      244.54      6.43 o 
   5   4   8        0.01        0.18      1.01 o 
   6   4   8      165.17      152.89      4.80 o 
   7   4   8        0.66        2.72      1.40 o 
   8   4   8       74.49       76.19      3.81 o 
   9   4   8        3.67        4.13      1.58 o 
  -9   5   8       32.58       28.90      3.32 o 
  -8   5   8       19.17       20.59      2.77 o 
  -7   5   8       24.32       25.27      2.91 o 
  -6   5   8       31.61       33.06      2.64 o 
  -5   5   8        1.90        0.62      0.92 o 
  -4   5   8      288.49      237.26      5.18 o 
  -3   5   8        0.08        0.11      0.82 o 
  -2   5   8        0.94       -1.48      0.74 o 
  -1   5   8       93.53       82.50      3.27 o 
   0   5   8       36.00       32.94      2.24 o 
   1   5   8        5.51       10.04      1.47 o 
   2   5   8        5.37        1.92      1.19 o 
   3   5   8      320.03      326.76      7.97 o 
   4   5   8       89.58       74.86      4.15 o 
   5   5   8       87.30       75.36      5.33 o 
   6   5   8      359.06      381.43      8.03 o 
   7   5   8       66.17       71.21      4.07 o 
   8   5   8       71.00       68.99      4.48 o 
  -8   6   8        9.75       14.37      2.53 o 
  -7   6   8       64.99       75.55      4.79 o 
  -6   6   8       34.15       36.24      2.80 o 
  -5   6   8      290.58      271.00      7.09 o 
  -4   6   8        2.84        3.78      1.18 o 
  -3   6   8       88.81       95.03      3.24 o 
  -2   6   8       20.70       20.31      2.00 o 
  -1   6   8      102.26       85.52      6.09 o 
   0   6   8        3.80        4.18      1.24 o 
   1   6   8      455.89      417.48     11.42 o 
   2   6   8      250.24      213.69      6.33 o 
   3   6   8       12.88        9.75      1.91 o 
   4   6   8        0.00       -1.69      1.19 o 
   5   6   8      476.19      468.50     10.61 o 
   6   6   8        0.03       -0.94      1.44 o 
   7   6   8        0.62        2.02      1.67 o 
   8   6   8        0.02        1.97      1.40 o 
  -8   7   8       26.32       22.90      5.85 o 
  -7   7   8        2.48        1.51      1.60 o 
  -6   7   8        0.02        2.03      1.35 o 
  -5   7   8       77.35       76.84      4.04 o 
  -4   7   8       33.95       30.85      2.38 o 
  -3   7   8      274.25      280.87      5.96 o 
  -2   7   8       89.25       84.33      3.54 o 
  -1   7   8        7.68       13.24      1.68 o 
   0   7   8      122.20      128.54      4.09 o 
   1   7   8      154.57      121.68     11.44 o 
   2   7   8        0.55       -1.21      1.20 o 
   3   7   8      159.77      156.88      5.69 o 
   4   7   8      175.75      154.50      5.73 o 
   5   7   8        1.31        0.92      1.65 o 
   6   7   8       27.32       24.18      2.94 o 
   7   7   8       53.39       54.28      4.32 o 
  -7   8   8       81.13      103.54      8.49 o 
  -6   8   8       58.94       57.03      3.75 o 
  -5   8   8        0.03        0.54      1.28 o 
  -4   8   8      158.54      145.27      4.84 o 
  -3   8   8      117.93      100.95      3.65 o 
  -2   8   8        1.55        2.17      1.35 o 
  -1   8   8      389.63      339.58      9.65 o 
   0   8   8      210.84      200.17      9.07 o 
   1   8   8      377.09      371.28      9.19 o 
   2   8   8      189.71      186.49      6.31 o 
   3   8   8      235.56      239.91      8.86 o 
   4   8   8       43.63       40.15      4.22 o 
   5   8   8        2.29        2.24      1.72 o 
   6   8   8       14.65       14.71      2.63 o 
   7   8   8       29.67       33.72      5.74 o 
  -7   9   8       53.86       60.74      4.86 o 
  -6   9   8        1.30        2.52      1.60 o 
  -5   9   8        2.17        7.01      1.83 o 
  -4   9   8       34.08       35.90      2.99 o 
  -3   9   8       45.06       45.74      3.24 o 
  -2   9   8        1.19        2.17      1.32 o 
  -1   9   8        3.58        2.52      1.35 o 
   0   9   8        8.33        9.87      2.08 o 
   1   9   8       19.24       20.05      2.61 o 
   2   9   8       40.65       42.08      4.28 o 
   3   9   8        0.65        0.55      1.70 o 
   4   9   8       75.80       85.00      5.23 o 
   5   9   8        7.95        6.52      2.09 o 
   6   9   8       20.89       20.80      3.15 o 
  -6  10   8      108.81      115.43      8.09 o 
  -5  10   8       68.11       67.87      4.26 o 
  -4  10   8       36.72       23.77      3.64 o 
  -3  10   8       13.06       11.09      2.07 o 
  -2  10   8       57.86       64.69      4.39 o 
  -1  10   8        2.01        2.47      1.39 o 
   0  10   8        8.97       12.87      2.42 o 
   1  10   8        1.99        1.53      1.65 o 
   2  10   8        4.80        3.12      1.84 o 
   3  10   8       34.81       34.66      3.80 o 
   4  10   8       38.76       44.95      4.05 o 
   5  10   8       56.24       49.22      4.34 o 
  -5  11   8      253.34      288.86      7.87 o 
  -4  11   8       16.06       17.88      2.49 o 
  -3  11   8        1.03        1.08      1.44 o 
  -2  11   8       39.82       43.78      3.32 o 
  -1  11   8        3.32        2.41      2.42 o 
   0  11   8        1.12        2.80      1.95 o 
   1  11   8        1.50       -0.11      1.80 o 
   2  11   8        0.94        2.52      1.97 o 
   3  11   8       24.93       23.41      3.21 o 
   4  11   8       15.08       18.43      3.03 o 
   5  11   8        0.70        1.43      2.12 o 
  -4  12   8       31.13       29.19      3.01 o 
  -3  12   8        1.55        1.17      1.51 o 
  -2  12   8        0.23        0.97      2.26 o 
  -1  12   8        7.43       10.42      2.55 o 
   0  12   8       33.51       30.02      3.64 o 
   1  12   8        5.45        4.88      2.11 o 
   2  12   8        0.33        0.26      1.79 o 
   3  12   8       70.65       85.24      5.75 o 
  -3  13   8        0.27        2.81      1.77 o 
  -2  13   8      102.89      123.14      6.46 o 
  -1  13   8       64.99       67.70      5.26 o 
   0  13   8        6.36        7.13      3.03 o 
   1  13   8       74.88       75.93      5.53 o 
   2  13   8       32.70       42.94      5.43 o 
  -2 -20   9       62.44       77.35      6.65 o 
  -1 -20   9        9.69        4.92      2.83 o 
   0 -20   9       13.13       20.62      3.95 o 
   1 -20   9       10.33        9.88      3.08 o 
   2 -20   9       10.91       14.50      3.50 o 
   3 -20   9        1.58        1.21      2.50 o 
  -4 -19   9       10.20        8.42      4.40 o 
  -3 -19   9       41.03       32.90      6.46 o 
  -2 -19   9       69.69       78.65      6.58 o 
  -1 -19   9        2.72        3.58      2.55 o 
   0 -19   9        1.68        4.18      3.87 o 
   1 -19   9       13.85       17.61      6.74 o 
   2 -19   9        0.02        2.29      2.29 o 
   3 -19   9        4.01        6.43      2.23 o 
   4 -19   9       28.19       27.13      3.42 o 
  -5 -18   9      137.75      151.72     11.55 o 
  -4 -18   9        8.91        4.05      3.55 o 
  -3 -18   9        0.66        5.13      3.02 o 
  -2 -18   9       57.38       51.46      5.14 o 
  -1 -18   9       24.56       22.80      3.59 o 
   0 -18   9        0.07       -0.69      2.00 o 
   1 -18   9        7.40        9.35      2.80 o 
   2 -18   9       54.14       58.82      5.47 o 
   3 -18   9        0.13        1.23      1.61 o 
   4 -18   9       13.82        4.58      2.06 o 
   5 -18   9        4.74        6.75      2.76 o 
  -6 -17   9        0.08        7.65      4.18 o 
  -5 -17   9       70.74       49.82      7.58 o 
  -4 -17   9        1.20        4.31      3.58 o 
  -3 -17   9       72.80       73.29      5.90 o 
  -2 -17   9       28.85       26.68      3.71 o 
  -1 -17   9       12.11        6.24      2.52 o 
   0 -17   9       16.21       24.60      6.93 o 
   1 -17   9        2.49        0.69      1.88 o 
   2 -17   9       19.99       12.17      2.33 o 
   3 -17   9       58.19       51.27      6.23 o 
   4 -17   9       69.96       72.86      5.44 o 
   5 -17   9       33.84       40.43      4.66 o 
   6 -17   9      114.70      131.47      6.68 o 
  -6 -16   9        3.76        6.63      3.92 o 
  -5 -16   9       29.60       43.83      6.92 o 
  -4 -16   9       65.27       61.88      9.13 o 
  -3 -16   9       20.26       31.15      3.89 o 
  -2 -16   9       40.01       40.53      3.45 o 
  -1 -16   9      132.53      119.00      5.00 o 
   0 -16   9      197.35      184.28      6.19 o 
   1 -16   9       32.37       29.92      3.36 o 
   2 -16   9       44.00       45.42      3.67 o 
   3 -16   9       14.86       18.03      2.91 o 
   4 -16   9        4.32        3.75      1.63 o 
   5 -16   9       32.65       25.36      2.90 o 
   6 -16   9       24.17       26.95      4.10 o 
   7 -16   9       51.53       71.80      5.03 o 
  -7 -15   9       17.89       26.00      5.86 o 
  -6 -15   9       53.78       45.81      6.99 o 
  -5 -15   9        9.96       15.61      4.44 o 
  -4 -15   9        6.02        0.86      1.84 o 
  -3 -15   9       25.50       22.66      3.15 o 
  -2 -15   9       97.03       80.16      3.97 o 
  -1 -15   9        4.06        1.77      1.43 o 
   0 -15   9        0.24        0.16      1.10 o 
   1 -15   9       13.23        7.68      1.74 o 
   2 -15   9        0.00       -0.78      0.88 o 
   3 -15   9      134.28      135.57      4.26 o 
   4 -15   9        0.00        0.63      1.23 o 
   5 -15   9       24.29       25.20      2.87 o 
   6 -15   9      249.95      274.10      9.30 o 
   7 -15   9       42.37       45.14      4.03 o 
  -7 -14   9      119.64      129.75     10.14 o 
  -6 -14   9      181.99      222.17     12.60 o 
  -5 -14   9        4.62        8.72      2.41 o 
  -4 -14   9        0.17        0.27      1.31 o 
  -3 -14   9       18.94       11.21      1.83 o 
  -2 -14   9        7.47       10.75      1.72 o 
  -1 -14   9        1.28        2.50      1.29 o 
   0 -14   9      175.66      171.56      5.81 o 
   1 -14   9       17.50       12.72      1.63 o 
   2 -14   9       23.49       28.59      2.30 o 
   3 -14   9       60.67       55.07      2.84 o 
   4 -14   9       18.61       17.55      3.26 o 
   5 -14   9        1.44        1.33      1.41 o 
   6 -14   9       17.75       19.85      2.60 o 
   7 -14   9       85.72       85.86      5.32 o 
   8 -14   9      171.47      190.25      7.53 o 
  -7 -13   9        9.29       10.85      4.25 o 
  -6 -13   9       45.77       44.81      6.84 o 
  -5 -13   9       24.44       33.42      3.50 o 
  -4 -13   9      117.31      124.08      4.91 o 
  -3 -13   9       51.30       46.39      3.04 o 
  -2 -13   9      338.99      306.99      9.55 o 
  -1 -13   9      815.62      795.65     12.59 o 
   0 -13   9        0.90        0.92      1.01 o 
   1 -13   9      897.16      897.12     13.34 o 
   2 -13   9       37.29       30.53      1.91 o 
   3 -13   9       11.68        9.48      1.51 o 
   4 -13   9       11.32       16.62      1.76 o 
   5 -13   9        4.64        5.76      1.67 o 
   6 -13   9        0.10        1.03      1.23 o 
   7 -13   9       19.38       23.70      2.90 o 
   8 -13   9       22.44       35.08      3.04 o 
  -8 -12   9      331.12      357.11     17.44 o 
  -7 -12   9       81.37       74.75      8.58 o 
  -6 -12   9       26.21       36.25      5.95 o 
  -5 -12   9       39.40       44.94      2.98 o 
  -4 -12   9      111.58       99.83      3.84 o 
  -3 -12   9        0.02        0.05      1.05 o 
  -2 -12   9      335.69      338.07      6.99 o 
  -1 -12   9        9.18       10.21      3.41 o 
   0 -12   9       31.76       27.77      1.86 o 
   1 -12   9     1134.01     1084.58     13.72 o 
   2 -12   9      405.39      396.23      8.34 o 
   3 -12   9        1.84        1.39      0.91 o 
   4 -12   9      204.74      194.98      5.74 o 
   5 -12   9       25.33       27.42      3.49 o 
   6 -12   9       41.09       47.43      3.00 o 
   7 -12   9      102.27      110.74      3.82 o 
   8 -12   9      214.27      240.22      5.89 o 
   9 -12   9       30.54       30.20      3.05 o 
  -9 -11   9        0.68       12.87      4.69 o 
  -8 -11   9       65.81       79.60      9.20 o 
  -7 -11   9        0.78        3.82      3.06 o 
  -6 -11   9        0.18       -1.27      1.43 o 
  -5 -11   9       18.52       13.05      1.83 o 
  -4 -11   9      105.60       96.46      3.26 o 
  -3 -11   9        5.20        7.59      1.41 o 
  -2 -11   9      273.97      258.62      6.97 o 
  -1 -11   9      695.65      647.69     10.35 o 
   0 -11   9      101.03       97.31      2.89 o 
   1 -11   9      238.35      231.98      3.86 o 
   2 -11   9      893.03      877.38     12.22 o 
   3 -11   9        0.12        0.84      0.70 o 
   4 -11   9      150.39      142.24      4.81 o 
   5 -11   9      143.60      131.60      4.00 o 
   6 -11   9        0.93        1.47      0.97 o 
   7 -11   9       11.20        9.23      1.51 o 
   8 -11   9        9.89        7.86      1.86 o 
   9 -11   9       41.90       44.38      3.41 o 
  -9 -10   9        0.10        0.39      2.79 o 
  -8 -10   9        4.91        8.50      3.77 o 
  -7 -10   9        8.67        3.89      3.04 o 
  -6 -10   9       39.42       38.83      5.97 o 
  -5 -10   9       67.97       80.85      3.50 o 
  -4 -10   9       11.64       10.62      1.41 o 
  -3 -10   9      542.87      508.53      8.98 o 
  -2 -10   9      104.41       98.01      3.30 o 
  -1 -10   9     1469.07     1391.33     18.63 o 
   0 -10   9        9.19       14.10      1.13 o 
   1 -10   9      941.34      975.83     10.10 o 
   2 -10   9      330.03      299.34      4.29 o 
   3 -10   9      184.94      168.83      3.97 o 
   4 -10   9        1.42        6.42      1.37 o 
   5 -10   9      349.11      330.52      5.83 o 
   6 -10   9       38.76       35.23      2.25 o 
   7 -10   9       85.08       78.25      3.41 o 
   8 -10   9       20.42       19.88      2.07 o 
   9 -10   9       20.67       20.43      4.01 o 
  -9  -9   9       19.86       27.21      5.92 o 
  -8  -9   9       36.60       45.03      6.80 o 
  -7  -9   9        5.23        3.08      2.72 o 
  -6  -9   9        3.70        3.34      1.34 o 
  -5  -9   9      389.01      367.57      6.68 o 
  -4  -9   9      400.85      433.15      7.21 o 
  -3  -9   9        2.64        3.19      1.07 o 
  -2  -9   9       77.50       81.32      2.88 o 
  -1  -9   9       73.08       84.97      2.76 o 
   0  -9   9        1.41        1.00      0.47 o 
   1  -9   9        4.90        5.55      0.76 o 
   2  -9   9       15.16       14.56      0.98 o 
   3  -9   9        2.00        1.70      0.72 o 
   4  -9   9      328.10      355.59      5.72 o 
   5  -9   9      170.75      160.78      3.79 o 
   6  -9   9       15.12        8.97      1.87 o 
   7  -9   9        5.26        6.15      2.18 o 
   8  -9   9       43.33       45.67      3.17 o 
   9  -9   9       56.53       53.81      5.69 o 
  -9  -8   9       38.24       36.47      6.34 o 
  -8  -8   9       53.76       61.74      7.59 o 
  -7  -8   9      396.94      397.05     11.20 o 
  -6  -8   9      259.64      217.07      5.41 o 
  -5  -8   9      307.20      268.59      5.88 o 
  -4  -8   9        3.08        5.65      1.69 o 
  -3  -8   9      276.23      259.46      4.51 o 
  -2  -8   9      971.77      853.89     11.07 o 
  -1  -8   9      597.42      583.23      8.08 o 
   0  -8   9       46.90       35.00      1.16 o 
   1  -8   9      478.14      487.83      4.99 o 
   2  -8   9      679.57      621.60      6.60 o 
   3  -8   9      255.42      262.53      3.50 o 
   4  -8   9       10.18       16.18      1.37 o 
   5  -8   9      473.86      406.97      6.48 o 
   6  -8   9       36.49       28.91      2.00 o 
   7  -8   9      457.94      465.93     10.33 o 
   8  -8   9       70.46       76.67      4.00 o 
   9  -8   9       13.16        7.67      1.87 o 
  -9  -7   9        6.38        5.78      3.37 o 
  -8  -7   9      232.86      240.01      8.54 o 
  -7  -7   9        1.41       13.11      2.62 o 
  -6  -7   9        0.99        0.54      1.38 o 
  -5  -7   9        4.17        2.07      0.98 o 
  -4  -7   9      117.27      125.00      2.70 o 
  -3  -7   9      111.37      114.45      3.06 o 
  -2  -7   9       45.14       46.04      1.63 o 
  -1  -7   9      182.33      172.79      3.45 o 
   0  -7   9       14.68       19.52      0.77 o 
   1  -7   9      176.75      203.44      2.48 o 
   2  -7   9      122.72      131.89      2.22 o 
   3  -7   9      268.51      263.40      3.09 o 
   4  -7   9      145.56      149.35      3.27 o 
   5  -7   9      262.41      240.95      4.21 o 
   6  -7   9      146.02      154.11      3.90 o 
   7  -7   9       81.38       98.72      6.99 o 
   8  -7   9      141.87      130.32      4.49 o 
   9  -7   9        9.24        9.28      1.84 o 
  10  -7   9        9.21        7.15      1.93 o 
 -10  -6   9        0.04        0.62      3.03 o 
  -9  -6   9        4.10        0.72      2.60 o 
  -8  -6   9       93.18       95.83      5.53 o 
  -7  -6   9      936.88      900.50     15.11 o 
  -6  -6   9       64.76       64.94      2.60 o 
  -5  -6   9      226.45      252.27      4.74 o 
  -4  -6   9        0.01        0.92      0.62 o 
  -3  -6   9       22.00       22.32      1.25 o 
  -2  -6   9       15.71       11.16      0.86 o 
  -1  -6   9      206.37      226.96      4.30 o 
   0  -6   9     1551.47     1545.81     14.83 o 
   1  -6   9      429.53      458.48      5.22 o 
   2  -6   9       12.58       12.49      0.84 o 
   3  -6   9        1.76        1.91      0.47 o 
   4  -6   9        1.09        0.99      0.52 o 
   5  -6   9      183.51      207.12      3.54 o 
   6  -6   9      193.37      172.43      3.67 o 
   7  -6   9      655.05      625.32      9.42 o 
   8  -6   9      111.35      113.77      4.20 o 
   9  -6   9       53.29       51.00      3.51 o 
  10  -6   9        2.00        0.94      1.47 o 
 -10  -5   9       24.65       38.12      6.72 o 
  -9  -5   9        0.52        1.53      1.99 o 
  -8  -5   9        1.97        5.50      1.77 o 
  -7  -5   9      182.86      198.27      5.04 o 
  -6  -5   9      140.65      134.27      3.91 o 
  -5  -5   9       27.47       25.64      1.65 o 
  -4  -5   9      245.62      190.25      3.36 o 
  -3  -5   9      329.28      364.04      4.28 o 
  -2  -5   9      144.52      132.41      2.17 o 
  -1  -5   9      521.08      526.71      5.41 o 
   0  -5   9        9.52       12.49      0.71 o 
   1  -5   9      253.65      277.14      4.09 o 
   2  -5   9      209.70      199.33      3.27 o 
   3  -5   9      333.10      361.64      3.97 o 
   4  -5   9      101.26       75.66      1.97 o 
   5  -5   9       49.79       43.56      2.40 o 
   6  -5   9      127.10      116.25      3.21 o 
   7  -5   9      151.29      155.33      4.12 o 
   8  -5   9        1.33        1.03      1.09 o 
   9  -5   9        0.01       -0.70      1.20 o 
  10  -5   9       62.11       60.02      4.00 o 
 -10  -4   9       21.53       20.99      3.51 o 
  -9  -4   9       76.13       93.56      4.67 o 
  -8  -4   9       19.66       21.35      3.28 o 
  -7  -4   9      257.59      267.79      5.96 o 
  -6  -4   9       14.52       13.14      1.51 o 
  -5  -4   9       93.70      112.48      5.50 o 
  -4  -4   9      100.06      103.17      2.11 o 
  -3  -4   9       20.22       23.62      1.38 o 
  -2  -4   9        0.84        1.05      0.44 o 
  -1  -4   9     1467.01     1563.48     13.46 o 
   0  -4   9      474.69      488.53      4.45 o 
   1  -4   9      923.10     1025.97      9.96 o 
   2  -4   9       55.52       60.01      1.91 o 
   3  -4   9       15.77       19.39      1.35 o 
   4  -4   9      210.20      212.93      3.70 o 
   5  -4   9      528.26      559.89      6.69 o 
   6  -4   9       24.66       25.71      2.12 o 
   7  -4   9        4.25        9.86      1.75 o 
   8  -4   9        0.06       -0.57      1.01 o 
   9  -4   9       44.09       44.77      2.95 o 
  10  -4   9       12.60        9.63      2.87 o 
 -10  -3   9       12.31       13.50      2.56 o 
  -9  -3   9        7.93        3.50      1.85 o 
  -8  -3   9        4.49        6.48      1.79 o 
  -7  -3   9      303.39      297.00      6.30 o 
  -6  -3   9        4.23        9.27      1.34 o 
  -5  -3   9       10.81       14.92      1.57 o 
  -4  -3   9      497.06      458.34      6.36 o 
  -3  -3   9      646.41      610.59      6.34 o 
  -2  -3   9      155.15      127.87      1.88 o 
  -1  -3   9      563.33      608.86      5.73 o 
   0  -3   9        7.56        7.28      0.51 o 
   1  -3   9     1041.75     1083.70     10.19 o 
   2  -3   9      291.93      265.17      5.53 o 
   3  -3   9     1168.67     1086.67     12.63 o 
   4  -3   9      574.09      493.95      5.42 o 
   5  -3   9      463.57      437.10      6.94 o 
   6  -3   9        1.05        0.89      0.94 o 
   7  -3   9       67.40       83.57      4.07 o 
   8  -3   9        0.48        1.97      1.12 o 
   9  -3   9        0.35        0.35      1.22 o 
  10  -3   9       25.61       21.63      3.39 o 
 -10  -2   9       65.24       65.32      5.76 o 
  -9  -2   9       13.43        8.89      2.43 o 
  -8  -2   9      204.82      213.73      6.40 o 
  -7  -2   9      373.64      356.66      9.94 o 
  -6  -2   9      200.94      184.06      3.75 o 
  -5  -2   9     2323.42     2300.95     22.89 o 
  -4  -2   9      100.49       72.96      2.11 o 
  -3  -2   9      640.00      594.99      7.19 o 
  -2  -2   9       17.97       18.86      0.88 o 
  -1  -2   9      129.83      130.14      2.15 o 
   0  -2   9      210.11      196.40      3.01 o 
   1  -2   9      216.68      202.51      2.82 o 
   2  -2   9      209.52      217.38      2.98 o 
   3  -2   9      185.96      167.00      2.88 o 
   4  -2   9      174.01      164.47      3.16 o 
   5  -2   9     1687.18     1676.48     18.93 o 
   6  -2   9      174.50      160.25      4.12 o 
   7  -2   9      303.16      296.30      6.13 o 
   8  -2   9       23.69       20.08      1.82 o 
   9  -2   9       13.97       12.72      1.93 o 
  10  -2   9       10.19        6.76      1.66 o 
 -10  -1   9        0.15       -0.78      2.31 o 
  -9  -1   9       43.50       45.41      7.74 o 
  -8  -1   9       53.75       52.64      5.09 o 
  -7  -1   9       70.96       74.67      2.84 o 
  -6  -1   9      227.05      208.63      4.07 o 
  -5  -1   9       15.34       12.08      1.23 o 
  -4  -1   9       45.94       41.84      2.10 o 
  -3  -1   9        2.04        6.00      0.80 o 
  -2  -1   9     1543.96     1490.16     15.97 o 
  -1  -1   9      118.46      127.39      2.79 o 
   0  -1   9       65.24       66.58      1.33 o 
   1  -1   9        0.31        1.63      0.46 o 
   2  -1   9      968.08      958.70      9.34 o 
   3  -1   9        2.58        8.34      0.77 o 
   4  -1   9      352.96      319.56      5.29 o 
   5  -1   9      234.32      221.06      5.29 o 
   6  -1   9      235.80      218.39      4.86 o 
   7  -1   9        5.84        9.22      1.47 o 
   8  -1   9       37.73       42.44      2.82 o 
   9  -1   9        9.67        7.89      1.60 o 
 -10   0   9        1.00       -1.36      3.54 o 
  -9   0   9        7.13        7.96      2.82 o 
  -8   0   9       56.21       55.58      3.75 o 
  -7   0   9       52.27       49.04      2.92 o 
  -6   0   9        1.05        1.89      0.96 o 
  -5   0   9      233.23      216.00      4.58 o 
  -4   0   9       86.85       67.49      2.48 o 
  -3   0   9       33.53       35.49      1.98 o 
  -2   0   9        6.74        6.99      0.94 o 
  -1   0   9      456.75      472.82      6.29 o 
   0   0   9      187.88      217.40      3.74 o 
   1   0   9      707.62      736.58      8.15 o 
   2   0   9       72.21       73.04      1.72 o 
   3   0   9        6.70        8.19      1.12 o 
   4   0   9       26.12       21.91      1.83 o 
   5   0   9      112.68      104.42      3.60 o 
   6   0   9        1.03        0.85      1.47 o 
   7   0   9        2.48        0.31      0.98 o 
   8   0   9        0.37        1.87      1.35 o 
   9   0   9        5.55        4.52      1.55 o 
  -9   1   9        4.64        8.36      2.67 o 
  -8   1   9       38.98       43.26      3.46 o 
  -7   1   9        4.15        5.59      1.53 o 
  -6   1   9       41.91       45.46      2.54 o 
  -5   1   9       25.67       28.99      2.00 o 
  -4   1   9        0.01        0.45      0.85 o 
  -3   1   9      226.73      177.74      3.95 o 
  -2   1   9      596.70      548.61      7.09 o 
  -1   1   9       54.51       71.47      2.09 o 
   0   1   9       47.26       57.49      1.84 o 
   1   1   9        4.65       16.43      1.47 o 
   2   1   9      160.12      165.46      3.22 o 
   3   1   9       92.08       69.90      2.74 o 
   4   1   9      285.44      271.42      5.74 o 
   5   1   9        1.77        0.31      0.92 o 
   6   1   9       78.82       84.75      3.77 o 
   7   1   9       17.51       15.27      1.76 o 
   8   1   9       65.27       75.98      3.62 o 
   9   1   9        1.11        1.05      1.42 o 
  -9   2   9       20.14       22.42      2.95 o 
  -8   2   9       43.17       44.93      3.70 o 
  -7   2   9        7.18       10.00      1.86 o 
  -6   2   9       13.71       13.11      1.66 o 
  -5   2   9       46.91       48.55      3.10 o 
  -4   2   9      338.72      339.97      6.12 o 
  -3   2   9        1.83        6.36      1.20 o 
  -2   2   9      315.42      289.64      5.36 o 
  -1   2   9        0.70        2.88      0.96 o 
   0   2   9      620.24      629.13      8.47 o 
   1   2   9      496.64      478.15      8.30 o 
   2   2   9      513.51      533.73     10.32 o 
   3   2   9      223.46      217.02      4.90 o 
   4   2   9       14.19       12.98      1.50 o 
   5   2   9       61.57       67.67      3.17 o 
   6   2   9        0.01        1.76      1.14 o 
   7   2   9        0.48        1.34      1.15 o 
   8   2   9       13.91       10.14      1.74 o 
   9   2   9        0.10        1.38      1.48 o 
  -9   3   9      147.58      174.26      6.52 o 
  -8   3   9        0.30        2.61      1.64 o 
  -7   3   9       72.41       79.05      6.89 o 
  -6   3   9       12.00       10.14      1.51 o 
  -5   3   9        1.42        0.42      1.07 o 
  -4   3   9       60.10       63.66      2.78 o 
  -3   3   9     1041.13      997.78     13.07 o 
  -2   3   9       23.33       25.18      1.90 o 
  -1   3   9       74.61       75.14      3.35 o 
   0   3   9        1.68        1.19      1.00 o 
   1   3   9      932.98      908.70     12.77 o 
   2   3   9      393.89      400.62      8.72 o 
   3   3   9      412.20      419.72      9.11 o 
   4   3   9      211.03      199.57      5.46 o 
   5   3   9        8.33        5.60      1.39 o 
   6   3   9       50.93       45.78      3.17 o 
   7   3   9      176.70      186.09      6.82 o 
   8   3   9        0.32        0.63      1.23 o 
   9   3   9       35.61       43.57      3.14 o 
  -9   4   9       36.81       39.85      4.75 o 
  -8   4   9       14.30       14.01      2.41 o 
  -7   4   9      245.51      274.60      7.81 o 
  -6   4   9        6.68        6.79      1.52 o 
  -5   4   9       29.14       24.09      2.03 o 
  -4   4   9      134.95      124.80      3.70 o 
  -3   4   9       51.05       64.96      4.00 o 
  -2   4   9        3.70        4.69      1.12 o 
  -1   4   9       61.57       47.84      3.35 o 
   0   4   9        0.90        2.26      0.98 o 
   1   4   9        2.70        4.02      1.17 o 
   2   4   9       13.25       11.94      1.92 o 
   3   4   9      261.45      235.13      9.14 o 
   4   4   9        4.97        3.71      1.49 o 
   5   4   9       16.92       16.27      4.04 o 
   6   4   9        0.10        1.19      1.25 o 
   7   4   9      195.32      188.92      5.71 o 
   8   4   9       51.90       50.89      3.24 o 
  -8   5   9        3.48        3.60      1.88 o 
  -7   5   9       95.94      107.96      8.19 o 
  -6   5   9      108.88      103.81      5.36 o 
  -5   5   9       38.92       35.84      2.78 o 
  -4   5   9        0.10       -0.79      0.91 o 
  -3   5   9       21.64       20.21      1.88 o 
  -2   5   9      348.00      293.73      5.83 o 
  -1   5   9       28.38       16.80      1.77 o 
   0   5   9       22.19       24.08      2.98 o 
   1   5   9       78.03       55.07      3.65 o 
   2   5   9      104.96       88.76      4.07 o 
   3   5   9       45.79       56.96      6.05 o 
   4   5   9       63.22       61.18      4.06 o 
   5   5   9      196.42      191.84      6.36 o 
   6   5   9       70.82       66.60      7.85 o 
   7   5   9       81.36       84.66      5.28 o 
   8   5   9       22.23       24.53      2.77 o 
  -8   6   9       17.19       17.55      2.85 o 
  -7   6   9      162.46      148.83      6.00 o 
  -6   6   9        0.95       -0.35      1.27 o 
  -5   6   9        7.10        4.96      1.55 o 
  -4   6   9      283.33      261.78      6.55 o 
  -3   6   9        0.92        3.27      1.22 o 
  -2   6   9       91.60       81.29      3.51 o 
  -1   6   9       56.91       50.56      3.01 o 
   0   6   9      380.82      362.88      8.13 o 
   1   6   9        0.08        0.06      1.21 o 
   2   6   9       25.21       23.99      3.64 o 
   3   6   9       55.62       54.61      3.96 o 
   4   6   9        1.42        1.15      1.57 o 
   5   6   9       28.49       28.60      3.07 o 
   6   6   9        1.62        0.99      1.91 o 
   7   6   9        3.17       -1.60      1.46 o 
  -7   7   9        9.42       10.96      2.86 o 
  -6   7   9       14.36       16.39      2.26 o 
  -5   7   9      110.48      131.96      4.70 o 
  -4   7   9        0.02       -1.49      1.46 o 
  -3   7   9      354.50      341.78      7.13 o 
  -2   7   9      439.41      412.58      8.31 o 
  -1   7   9      122.36      120.61      4.13 o 
   0   7   9       32.38       37.26      2.69 o 
   1   7   9      260.49      231.93      8.66 o 
   2   7   9       61.85       59.98      4.22 o 
   3   7   9        0.08        2.36      1.69 o 
   4   7   9       51.95       51.70      4.29 o 
   5   7   9       15.00       12.66      2.82 o 
   6   7   9      115.83      134.68      5.85 o 
   7   7   9       28.55       26.74      3.26 o 
  -7   8   9       11.48       15.64      2.76 o 
  -6   8   9        9.16       12.08      2.01 o 
  -5   8   9        4.85        5.04      1.69 o 
  -4   8   9       58.72       57.39      3.69 o 
  -3   8   9       51.78       47.01      3.28 o 
  -2   8   9       99.57       94.01      4.02 o 
  -1   8   9        2.22        2.88      1.31 o 
   0   8   9       97.79       93.07      4.64 o 
   1   8   9        0.96        2.86      1.90 o 
   2   8   9        2.71        0.18      1.44 o 
   3   8   9       10.95       10.77      2.33 o 
   4   8   9       38.00       40.91      3.78 o 
   5   8   9        2.25        1.01      1.77 o 
   6   8   9       12.06        7.71      2.31 o 
  -6   9   9        5.04        7.18      2.06 o 
  -5   9   9      233.39      242.45      6.94 o 
  -4   9   9        0.01        0.35      1.36 o 
  -3   9   9        3.06        1.09      1.35 o 
  -2   9   9       24.34       25.77      2.53 o 
  -1   9   9        1.64        1.86      1.28 o 
   0   9   9       13.89       18.35      2.73 o 
   1   9   9       18.73       20.94      2.83 o 
   2   9   9       34.45       31.82      3.42 o 
   3   9   9       76.87       66.30      4.82 o 
   4   9   9      162.57      191.55      7.08 o 
   5   9   9        0.43        1.51      1.92 o 
   6   9   9       32.17       36.68      3.94 o 
  -5  10   9        5.44        3.40      2.82 o 
  -4  10   9        2.54        2.81      1.66 o 
  -3  10   9       17.33       22.16      2.61 o 
  -2  10   9       14.57       12.57      3.22 o 
  -1  10   9        0.12       -1.79      1.67 o 
   0  10   9        3.72        3.79      2.05 o 
   1  10   9        1.31        1.84      1.74 o 
   2  10   9        0.00       -0.27      1.71 o 
   3  10   9       25.31       29.28      3.48 o 
   4  10   9      139.87      168.37      6.85 o 
   5  10   9       18.96       18.46      3.20 o 
  -4  11   9        6.67        9.31      2.16 o 
  -3  11   9       27.99       39.83      3.66 o 
  -2  11   9       30.41       34.01      3.31 o 
  -1  11   9        0.21        1.61      1.76 o 
   0  11   9        2.15        1.38      1.76 o 
   1  11   9       39.15       43.30      4.63 o 
   2  11   9        0.15       -0.19      1.87 o 
   3  11   9        0.38       -1.19      1.83 o 
   4  11   9      200.66      201.80      7.82 o 
  -3  12   9       43.31       59.34      4.21 o 
  -2  12   9        7.08        6.96      2.47 o 
  -1  12   9       94.17      105.36      6.40 o 
   0  12   9        0.35       -1.49      1.90 o 
   1  12   9       54.70       53.68      4.84 o 
   2  12   9        7.65        1.36      2.13 o 
  -2 -20  10        4.12        2.12      2.55 o 
  -1 -20  10        2.02       -0.09      7.08 o 
   0 -20  10       17.69       25.64      4.30 o 
   1 -20  10       26.73       24.99      5.55 o 
   2 -20  10        6.00        7.54      5.05 o 
   3 -20  10      201.00      237.23     10.20 o 
  -4 -19  10       33.52       21.78      5.65 o 
  -3 -19  10       36.21       43.48      4.87 o 
  -2 -19  10        4.45        2.37      2.38 o 
  -1 -19  10       62.55       65.10      5.87 o 
   0 -19  10        4.01        9.35      2.86 o 
   1 -19  10        0.57        7.11      2.68 o 
   2 -19  10       33.14       39.78      4.96 o 
   3 -19  10        1.11        0.24      1.68 o 
   4 -19  10      138.77      135.99      6.12 o 
  -5 -18  10       28.66       29.02      6.29 o 
  -4 -18  10       35.54       34.59      6.97 o 
  -3 -18  10       43.81       53.52      5.15 o 
  -2 -18  10        0.03        0.92      5.71 o 
  -1 -18  10       20.13       16.58      4.82 o 
   0 -18  10       52.07       63.74      5.78 o 
   1 -18  10       36.60       43.16      5.38 o 
   2 -18  10       87.64       90.10      5.49 o 
   3 -18  10       14.47        9.86      2.30 o 
   4 -18  10        2.79        1.16      1.74 o 
   5 -18  10       12.63       16.07      2.84 o 
  -6 -17  10        0.15        0.54      3.43 o 
  -5 -17  10       98.86       85.13      9.65 o 
  -4 -17  10        0.12       -0.74      1.89 o 
  -3 -17  10       40.03       51.14      7.88 o 
  -2 -17  10      122.73      118.65     12.30 o 
  -1 -17  10        0.01        2.76      2.03 o 
   0 -17  10       17.21       12.74      2.93 o 
   1 -17  10       59.54       59.45      5.26 o 
   2 -17  10       49.20       48.51      3.95 o 
   3 -17  10        0.35       -0.22      1.43 o 
   4 -17  10        9.47        7.17      2.11 o 
   5 -17  10       52.46       53.58      5.69 o 
   6 -17  10       16.42       16.70      3.51 o 
  -6 -16  10       88.19       97.81     10.25 o 
  -5 -16  10       44.11       57.75      7.77 o 
  -4 -16  10        4.60        2.52      1.96 o 
  -3 -16  10      130.55      128.25      5.32 o 
  -2 -16  10      196.28      176.47      6.17 o 
  -1 -16  10        1.01        1.39      1.47 o 
   0 -16  10      143.05      134.68      5.24 o 
   1 -16  10       18.29       11.68      2.77 o 
   2 -16  10      112.99      103.06      9.48 o 
   3 -16  10      143.10      144.73      5.74 o 
   4 -16  10        1.61        2.18      2.01 o 
   5 -16  10       18.24       21.54      2.70 o 
   6 -16  10        4.90        0.45      1.56 o 
   7 -16  10        3.10        4.48      2.55 o 
  -7 -15  10       41.18       54.71      8.06 o 
  -6 -15  10       11.37       17.09      4.86 o 
  -5 -15  10      103.80      109.04     11.75 o 
  -4 -15  10        4.02        2.82      1.83 o 
  -3 -15  10       71.13       71.99      9.45 o 
  -2 -15  10       21.13       15.54      2.38 o 
  -1 -15  10       40.49       44.56      3.42 o 
   0 -15  10        9.18       10.93      1.85 o 
   1 -15  10        5.39        2.84      1.21 o 
   2 -15  10       12.63       13.84      1.82 o 
   3 -15  10       93.04       81.49      4.35 o 
   4 -15  10       64.35       71.49      4.04 o 
   5 -15  10        2.76        1.13      1.45 o 
   6 -15  10       12.25       11.25      2.37 o 
   7 -15  10        0.75        1.51      1.70 o 
  -7 -14  10        1.75        3.32      3.41 o 
  -6 -14  10       33.02       38.58      6.47 o 
  -5 -14  10       10.35       14.36      2.41 o 
  -4 -14  10      176.49      191.01      6.29 o 
  -3 -14  10      188.18      188.96      5.51 o 
  -2 -14  10       10.55       11.70      1.78 o 
  -1 -14  10        1.53        3.11      1.19 o 
   0 -14  10       51.50       59.05      3.52 o 
   1 -14  10       98.17       87.50      3.37 o 
   2 -14  10       21.45       18.97      1.92 o 
   3 -14  10       58.71       59.73      2.87 o 
   4 -14  10      105.99      105.69      6.77 o 
   5 -14  10       48.16       47.92      3.68 o 
   6 -14  10      171.93      167.82      6.09 o 
   7 -14  10       13.90       16.32      2.68 o 
   8 -14  10        0.00        2.79      1.84 o 
  -8 -13  10       90.80       84.14      9.69 o 
  -7 -13  10       73.06       79.66      9.14 o 
  -6 -13  10        8.34        9.72      3.96 o 
  -5 -13  10      101.21      116.68      4.23 o 
  -4 -13  10        3.98        4.91      1.69 o 
  -3 -13  10        0.45        0.76      1.20 o 
  -2 -13  10        3.44        2.36      1.12 o 
  -1 -13  10      374.29      349.17      7.20 o 
   0 -13  10       86.54       81.15      3.27 o 
   1 -13  10      127.12      132.40      4.02 o 
   2 -13  10       29.56       24.51      2.11 o 
   3 -13  10       11.11       13.32      1.90 o 
   4 -13  10       55.10       49.66      2.88 o 
   5 -13  10      118.64      122.14      4.87 o 
   6 -13  10        3.31       -0.21      1.38 o 
   7 -13  10       38.42       42.99      3.94 o 
   8 -13  10       10.74       12.83      2.17 o 
  -8 -12  10       10.70        2.28      3.50 o 
  -7 -12  10        1.29        1.21      3.22 o 
  -6 -12  10       79.27       92.15      6.70 o 
  -5 -12  10        0.40       -0.12      1.22 o 
  -4 -12  10        6.91        7.33      1.39 o 
  -3 -12  10        0.01        1.34      1.06 o 
  -2 -12  10      610.32      589.35     10.17 o 
  -1 -12  10        4.75        5.35      1.23 o 
   0 -12  10     1338.19     1269.41     15.73 o 
   1 -12  10       14.72       14.23      2.19 o 
   2 -12  10       19.91       24.03      1.83 o 
   3 -12  10      106.56       90.77      3.05 o 
   4 -12  10       17.86       19.70      2.95 o 
   5 -12  10       17.57       16.48      1.92 o 
   6 -12  10      139.35      157.53      4.97 o 
   7 -12  10       35.09       40.71      2.73 o 
   8 -12  10       17.74       23.75      3.35 o 
   9 -12  10       20.47       10.97      2.07 o 
  -8 -11  10       78.16       87.02      9.60 o 
  -7 -11  10       39.15       48.83      7.17 o 
  -6 -11  10        1.18        1.46      1.53 o 
  -5 -11  10      291.56      302.72      6.74 o 
  -4 -11  10        5.08        3.51      1.53 o 
  -3 -11  10       70.99       64.98      3.07 o 
  -2 -11  10      122.20       98.40      4.43 o 
  -1 -11  10      301.58      297.85      6.15 o 
   0 -11  10       76.54       68.24      2.48 o 
   1 -11  10      144.86      158.91      3.66 o 
   2 -11  10       27.71       23.45      1.72 o 
   3 -11  10       25.39       25.74      1.86 o 
   4 -11  10       73.51       82.08      3.07 o 
   5 -11  10       96.45       89.19      3.66 o 
   6 -11  10        4.65        5.57      1.31 o 
   7 -11  10       59.82       63.42      3.94 o 
   8 -11  10       40.93       50.17      3.08 o 
   9 -11  10        3.70        4.17      1.67 o 
  -9 -10  10        5.39        9.80      4.05 o 
  -8 -10  10       23.33       22.73      4.96 o 
  -7 -10  10       92.64       90.96      5.91 o 
  -6 -10  10       32.09       32.94      3.35 o 
  -5 -10  10        0.18        0.06      1.10 o 
  -4 -10  10      561.26      553.01      8.71 o 
  -3 -10  10      668.56      597.81     10.14 o 
  -2 -10  10      599.30      566.15      9.50 o 
  -1 -10  10       20.43       27.09      2.46 o 
   0 -10  10        3.54        3.30      0.76 o 
   1 -10  10      271.06      261.77      4.08 o 
   2 -10  10      120.19      130.90      2.96 o 
   3 -10  10     1206.49     1101.67     14.48 o 
   4 -10  10      338.92      351.87      6.58 o 
   5 -10  10       75.50       65.81      4.30 o 
   6 -10  10      108.81      117.95      3.51 o 
   7 -10  10       62.17       59.28      3.06 o 
   8 -10  10      106.78      103.15      5.32 o 
   9 -10  10        0.07        2.26      1.56 o 
  -9  -9  10       96.09       97.58     10.04 o 
  -8  -9  10        1.91        6.70      3.50 o 
  -7  -9  10       45.37       45.76      8.10 o 
  -6  -9  10      163.62      167.15      4.86 o 
  -5  -9  10       21.61       28.32      2.29 o 
  -4  -9  10       77.36       55.60      2.73 o 
  -3  -9  10      689.48      619.52      9.05 o 
  -2  -9  10        6.44        2.93      0.97 o 
  -1  -9  10      465.17      430.36      6.68 o 
   0  -9  10        3.17        2.14      0.72 o 
   1  -9  10      268.77      281.33      3.99 o 
   2  -9  10        0.00        0.06      0.48 o 
   3  -9  10      476.90      466.50      6.81 o 
   4  -9  10       71.60       57.63      2.46 o 
   5  -9  10       46.83       40.59      2.24 o 
   6  -9  10      411.22      396.49      6.82 o 
   7  -9  10        0.00        0.73      1.04 o 
   8  -9  10        9.59       13.70      2.52 o 
   9  -9  10        6.20        3.15      2.08 o 
  -9  -8  10       10.99        9.21      4.02 o 
  -8  -8  10       95.38       85.26      6.11 o 
  -7  -8  10       50.74       57.68      4.99 o 
  -6  -8  10        5.66        4.16      1.42 o 
  -5  -8  10      134.06      125.40      4.32 o 
  -4  -8  10       27.41       32.95      1.95 o 
  -3  -8  10      749.27      640.41      8.38 o 
  -2  -8  10      272.61      263.27      4.89 o 
  -1  -8  10       21.08       29.08      1.69 o 
   0  -8  10      146.16      170.49      2.27 o 
   1  -8  10       31.04       33.53      1.03 o 
   2  -8  10      546.86      553.20      5.81 o 
   3  -8  10      943.42      855.26      8.43 o 
   4  -8  10       36.60       45.24      1.73 o 
   5  -8  10        4.77        5.71      0.97 o 
   6  -8  10       22.65       19.34      1.72 o 
   7  -8  10        5.48        5.76      1.37 o 
   8  -8  10       73.27       63.93      3.70 o 
   9  -8  10       20.35       22.28      2.64 o 
  -9  -7  10       70.66       78.92      8.98 o 
  -8  -7  10       56.84       60.43      5.14 o 
  -7  -7  10      168.39      174.40     10.00 o 
  -6  -7  10       31.12       26.67      2.73 o 
  -5  -7  10       95.99       76.38      2.66 o 
  -4  -7  10      136.90      148.51      3.49 o 
  -3  -7  10      117.78      106.38      2.43 o 
  -2  -7  10        5.51        6.30      0.78 o 
  -1  -7  10      130.47      142.11      2.35 o 
   0  -7  10       19.10       19.59      0.85 o 
   1  -7  10      126.64      148.01      2.24 o 
   2  -7  10        3.48        3.25      0.62 o 
   3  -7  10       16.24       15.99      0.87 o 
   4  -7  10      428.27      445.47      5.16 o 
   5  -7  10       92.50       77.82      2.17 o 
   6  -7  10        0.15        0.99      0.80 o 
   7  -7  10      116.95      116.77      3.59 o 
   8  -7  10      329.69      328.42      7.42 o 
   9  -7  10        8.33       10.04      1.95 o 
  -9  -6  10      156.00      193.67      8.28 o 
  -8  -6  10        0.15        1.99      2.90 o 
  -7  -6  10      157.85      155.05      6.61 o 
  -6  -6  10        0.03        1.97      1.07 o 
  -5  -6  10      105.96      112.73      2.77 o 
  -4  -6  10       28.08       22.63      1.40 o 
  -3  -6  10       17.67       22.70      1.32 o 
  -2  -6  10        1.01        0.21      0.50 o 
  -1  -6  10        1.17        2.43      0.60 o 
   0  -6  10       36.01       47.06      1.25 o 
   1  -6  10       24.62       34.88      1.54 o 
   2  -6  10       15.44       10.36      0.84 o 
   3  -6  10       46.70       46.09      1.39 o 
   4  -6  10       56.57       44.99      1.53 o 
   5  -6  10      171.71      173.82      3.30 o 
   6  -6  10       45.49       44.73      2.14 o 
   7  -6  10      414.61      413.65      9.03 o 
   8  -6  10       20.02       25.66      2.21 o 
   9  -6  10      160.72      178.03      5.66 o 
  -9  -5  10       37.70       52.49      9.58 o 
  -8  -5  10       78.45       85.41      5.67 o 
  -7  -5  10       61.76       66.07      3.39 o 
  -6  -5  10       34.42       39.60      2.88 o 
  -5  -5  10        1.84        7.06      1.23 o 
  -4  -5  10       44.95       43.48      1.80 o 
  -3  -5  10       29.46       29.82      1.60 o 
  -2  -5  10        0.11        0.21      0.63 o 
  -1  -5  10        0.00       -0.08      0.43 o 
   0  -5  10        0.73        4.51      0.85 o 
   1  -5  10       57.47       67.80      1.95 o 
   2  -5  10        0.05        0.35      0.62 o 
   3  -5  10       81.05       76.82      1.65 o 
   4  -5  10       43.22       40.44      1.45 o 
   5  -5  10        5.01        2.30      0.77 o 
   6  -5  10       16.05       15.70      1.45 o 
   7  -5  10       35.95       37.26      2.22 o 
   8  -5  10       16.97       14.87      1.85 o 
   9  -5  10       91.42       96.26      5.30 o 
  -9  -4  10       61.29       65.76      7.79 o 
  -8  -4  10        0.42        2.90      1.63 o 
  -7  -4  10       59.84       68.49      4.04 o 
  -6  -4  10      178.56      177.37      4.57 o 
  -5  -4  10      772.41      677.15     10.25 o 
  -4  -4  10      188.01      187.20      3.25 o 
  -3  -4  10        0.01        0.66      0.52 o 
  -2  -4  10       26.82       23.19      1.11 o 
  -1  -4  10      661.62      718.99      7.12 o 
   0  -4  10     2130.55     2202.17     16.42 o 
   1  -4  10      569.23      614.53      6.67 o 
   2  -4  10       22.17       21.30      1.41 o 
   3  -4  10        0.06        0.14      0.62 o 
   4  -4  10      112.92      118.53      2.56 o 
   5  -4  10      935.47      859.43     11.25 o 
   6  -4  10      150.08      141.01      3.40 o 
   7  -4  10      820.44      832.13     12.00 o 
   8  -4  10       64.49       70.01      3.31 o 
   9  -4  10        5.27        4.06      1.49 o 
  -9  -3  10       26.87       25.64      3.86 o 
  -8  -3  10       39.33       41.36      4.18 o 
  -7  -3  10       13.99       23.80      3.04 o 
  -6  -3  10      291.72      250.49      5.55 o 
  -5  -3  10       63.15       57.80      2.17 o 
  -4  -3  10      118.81      111.90      2.64 o 
  -3  -3  10        1.94        0.45      0.55 o 
  -2  -3  10      337.70      344.37      3.98 o 
  -1  -3  10        0.45        0.75      0.43 o 
   0  -3  10       20.69       22.98      0.86 o 
   1  -3  10       76.56       65.30      1.56 o 
   2  -3  10      488.40      505.43      6.34 o 
   3  -3  10      157.57      142.26      2.59 o 
   4  -3  10      292.20      285.79      4.97 o 
   5  -3  10      241.47      245.49      4.98 o 
   6  -3  10       24.74       19.37      3.47 o 
   7  -3  10      329.24      325.86      5.84 o 
   8  -3  10      117.21      123.70      3.91 o 
   9  -3  10       37.70       30.77      3.53 o 
  -9  -2  10        0.58        1.04      3.60 o 
  -8  -2  10       82.17       82.41      5.87 o 
  -7  -2  10      415.41      438.47      9.63 o 
  -6  -2  10       20.37       22.93      1.63 o 
  -5  -2  10     1224.32     1094.26     12.32 o 
  -4  -2  10      643.66      641.12      8.49 o 
  -3  -2  10      147.96      153.15      3.05 o 
  -2  -2  10      490.69      426.41      5.28 o 
  -1  -2  10      191.82      165.84      2.62 o 
   0  -2  10      376.81      399.26      5.87 o 
   1  -2  10        3.87        3.82      0.49 o 
   2  -2  10       10.08       10.68      0.80 o 
   3  -2  10      184.49      195.43      3.03 o 
   4  -2  10      492.34      518.49      7.44 o 
   5  -2  10      185.35      171.62      6.35 o 
   6  -2  10       95.01       78.28      3.38 o 
   7  -2  10      145.97      152.18      6.44 o 
   8  -2  10      207.10      192.29      4.62 o 
   9  -2  10        0.87       -0.06      1.20 o 
  -9  -1  10        2.33        4.14      2.60 o 
  -8  -1  10       41.15       49.08      5.54 o 
  -7  -1  10      100.12      107.64      4.68 o 
  -6  -1  10      102.47       93.89      3.84 o 
  -5  -1  10       61.55       59.87      2.64 o 
  -4  -1  10      141.36      130.40      3.44 o 
  -3  -1  10       19.11       18.58      1.65 o 
  -2  -1  10      132.94      116.78      2.78 o 
  -1  -1  10      200.03      191.74      3.55 o 
   0  -1  10       68.02       72.40      1.59 o 
   1  -1  10      182.73      174.62      2.76 o 
   2  -1  10       27.38       22.06      1.33 o 
   3  -1  10      289.44      266.90      5.14 o 
   4  -1  10       28.26       30.77      2.31 o 
   5  -1  10      125.17      109.33      3.79 o 
   6  -1  10       97.45       95.52      3.30 o 
   7  -1  10      272.40      257.14      5.77 o 
   8  -1  10       47.99       54.24      3.27 o 
   9  -1  10       27.14       24.84      2.24 o 
  -9   0  10        1.38       -0.73      2.18 o 
  -8   0  10        1.51        2.85      3.41 o 
  -7   0  10       11.09       14.56      1.85 o 
  -6   0  10        5.13        5.78      1.29 o 
  -5   0  10      237.03      234.68      5.38 o 
  -4   0  10      234.47      255.29      5.07 o 
  -3   0  10      438.32      414.62      6.75 o 
  -2   0  10      407.72      390.70      6.88 o 
  -1   0  10       12.29        9.04      1.36 o 
   0   0  10      107.06      116.87      4.56 o 
   1   0  10      366.04      340.77      5.34 o 
   2   0  10      966.32      913.49     10.05 o 
   3   0  10      180.81      183.46      6.34 o 
   4   0  10       25.19       33.28      2.30 o 
   5   0  10      398.08      379.19      7.55 o 
   6   0  10       16.29       17.19      2.27 o 
   7   0  10        0.28        0.23      1.11 o 
   8   0  10       11.09       14.13      1.91 o 
   9   0  10       45.55       53.01      3.39 o 
  -9   1  10       46.92       54.34      5.61 o 
  -8   1  10       10.90       10.85      2.18 o 
  -7   1  10        9.53        7.52      1.52 o 
  -6   1  10       77.57       74.37      5.13 o 
  -5   1  10       31.25       29.57      2.11 o 
  -4   1  10       30.43       27.59      2.00 o 
  -3   1  10        0.12       -0.11      0.82 o 
  -2   1  10     1088.14     1025.25     13.10 o 
  -1   1  10      286.60      307.41      6.49 o 
   0   1  10      285.87      277.43      5.58 o 
   1   1  10     1548.09     1486.00     18.89 o 
   2   1  10      478.73      474.22     11.15 o 
   3   1  10       26.06       32.99      2.25 o 
   4   1  10      253.41      264.20      5.81 o 
   5   1  10        4.20        3.25      1.42 o 
   6   1  10       12.61       12.62      1.84 o 
   7   1  10       12.57       12.18      1.92 o 
   8   1  10        1.75        1.36      1.28 o 
   9   1  10       21.58       24.01      2.46 o 
  -9   2  10        2.19        1.64      2.29 o 
  -8   2  10        9.99        6.62      1.91 o 
  -7   2  10       16.13       19.06      2.69 o 
  -6   2  10        9.54       10.68      1.68 o 
  -5   2  10       31.92       26.40      2.09 o 
  -4   2  10        0.00       -0.37      0.92 o 
  -3   2  10      531.91      516.96      8.19 o 
  -2   2  10      315.50      299.39      5.72 o 
  -1   2  10      450.91      450.19      7.83 o 
   0   2  10       40.92       39.48      2.42 o 
   1   2  10       36.71       50.13      2.69 o 
   2   2  10      914.44      871.46     15.11 o 
   3   2  10        6.41        5.47      1.51 o 
   4   2  10       92.53       90.30      3.45 o 
   5   2  10       53.20       52.21      5.20 o 
   6   2  10       63.59       60.03      3.59 o 
   7   2  10        8.16        4.08      1.33 o 
   8   2  10       32.51       39.57      2.88 o 
  -9   3  10       48.68       50.84      4.26 o 
  -8   3  10       42.32       47.39      3.88 o 
  -7   3  10       35.77       42.08      3.62 o 
  -6   3  10      122.15      131.19      4.41 o 
  -5   3  10        5.77        5.93      1.26 o 
  -4   3  10        0.06       -0.31      0.93 o 
  -3   3  10      352.78      299.47      6.42 o 
  -2   3  10      185.86      156.82      4.29 o 
  -1   3  10       69.23       68.24      3.06 o 
   0   3  10       43.04       44.65      2.98 o 
   1   3  10       79.35       86.56      5.67 o 
   2   3  10        1.75        3.41      1.30 o 
   3   3  10      291.81      256.95      6.97 o 
   4   3  10      161.03      147.12      5.33 o 
   5   3  10        3.10        2.29      4.49 o 
   6   3  10       43.39       42.28      4.12 o 
   7   3  10      122.62      137.50      4.93 o 
   8   3  10        1.68        1.49      1.41 o 
  -8   4  10       22.01       21.77      3.87 o 
  -7   4  10       54.83       57.93      4.25 o 
  -6   4  10      147.46      144.02      8.80 o 
  -5   4  10       12.93        7.98      1.68 o 
  -4   4  10      408.26      380.22      7.14 o 
  -3   4  10       10.25        4.65      1.34 o 
  -2   4  10        0.01        0.16      0.90 o 
  -1   4  10        3.29        3.56      1.70 o 
   0   4  10        0.30        1.62      1.11 o 
   1   4  10      461.07      422.70      9.79 o 
   2   4  10        8.92        8.31      2.32 o 
   3   4  10       54.22       58.00      3.89 o 
   4   4  10       97.07      100.12      4.57 o 
   5   4  10       22.61       17.39      2.50 o 
   6   4  10       85.20       76.89      4.94 o 
   7   4  10       17.76       17.39      4.38 o 
   8   4  10        2.97        5.28      1.97 o 
  -8   5  10       92.58       92.77      8.57 o 
  -7   5  10       12.36       13.57      2.50 o 
  -6   5  10        2.88        6.51      1.70 o 
  -5   5  10       23.73       23.06      2.41 o 
  -4   5  10       20.34       21.18      2.04 o 
  -3   5  10      108.40       85.00      3.39 o 
  -2   5  10        5.28        5.62      1.34 o 
  -1   5  10        1.76        3.26      1.19 o 
   0   5  10       11.40        9.79      1.52 o 
   1   5  10       15.15       12.65      2.05 o 
   2   5  10        0.60        0.75      1.33 o 
   3   5  10      215.02      185.05     12.21 o 
   4   5  10        3.72        2.93      1.63 o 
   5   5  10       19.44       16.63      2.58 o 
   6   5  10        5.42        3.98      1.90 o 
   7   5  10      166.69      158.07      6.50 o 
  -7   6  10        0.76        6.38      2.09 o 
  -6   6  10       57.32       57.27      5.12 o 
  -5   6  10       39.86       40.15      3.16 o 
  -4   6  10      137.38      131.49      4.65 o 
  -3   6  10       20.89       13.34      1.98 o 
  -2   6  10      163.59      142.92      4.64 o 
  -1   6  10       57.58       51.65      3.18 o 
   0   6  10        1.74        4.11      1.36 o 
   1   6  10        0.02        0.39      1.32 o 
   2   6  10      181.68      164.25      6.43 o 
   3   6  10      287.17      266.04      9.99 o 
   4   6  10       68.66       70.24      4.43 o 
   5   6  10        2.64        7.37      2.06 o 
   6   6  10       32.82       31.73      3.51 o 
   7   6  10       22.56       22.02      3.54 o 
  -7   7  10       22.72       24.12      3.35 o 
  -6   7  10        1.78        3.76      1.68 o 
  -5   7  10       37.21       33.06      2.99 o 
  -4   7  10        1.44        2.67      1.56 o 
  -3   7  10       14.75       14.63      2.05 o 
  -2   7  10       30.39       40.09      3.67 o 
  -1   7  10       40.76       38.15      2.86 o 
   0   7  10       54.46       50.68      3.99 o 
   1   7  10       29.54       20.44      6.28 o 
   2   7  10       96.15      101.55      4.93 o 
   3   7  10      455.51      469.88     11.29 o 
   4   7  10      165.03      165.10      9.21 o 
   5   7  10       18.06       18.26      3.88 o 
   6   7  10       19.41       21.42      3.10 o 
  -6   8  10       17.16       19.17      2.60 o 
  -5   8  10       22.25       29.63      2.97 o 
  -4   8  10      147.61      164.70      5.53 o 
  -3   8  10      104.58       99.52      4.85 o 
  -2   8  10       46.06       44.95      3.25 o 
  -1   8  10        2.02        4.23      1.95 o 
   0   8  10        2.31        2.60      1.68 o 
   1   8  10        5.11        6.64      1.92 o 
   2   8  10       33.59       38.46      3.70 o 
   3   8  10       44.07       49.44      6.58 o 
   4   8  10      160.68      161.83      7.41 o 
   5   8  10        8.89        6.31      2.31 o 
   6   8  10       18.03       19.11      3.25 o 
  -5   9  10       61.55       70.00      4.88 o 
  -4   9  10        3.92        3.19      1.67 o 
  -3   9  10        1.52        0.07      1.35 o 
  -2   9  10        3.88        6.23      1.75 o 
  -1   9  10        3.03        2.18      1.77 o 
   0   9  10        2.99       -1.15      1.58 o 
   1   9  10        9.43       11.50      2.49 o 
   2   9  10       41.38       39.97      3.88 o 
   3   9  10        0.22        1.39      1.73 o 
   4   9  10        2.74        2.75      2.12 o 
   5   9  10        8.43        4.41      2.25 o 
  -4  10  10       10.55       12.38      2.29 o 
  -3  10  10        1.50        1.66      2.00 o 
  -2  10  10       20.41       19.19      3.95 o 
  -1  10  10       33.73       38.42      3.86 o 
   0  10  10        0.41        0.68      1.73 o 
   1  10  10        2.03        1.53      1.88 o 
   2  10  10        5.88        2.56      2.34 o 
   3  10  10        0.13        0.17      1.84 o 
   4  10  10        2.40        0.88      2.09 o 
  -3  11  10        0.57        2.23      2.12 o 
  -2  11  10        2.87        2.18      2.04 o 
  -1  11  10       70.83       72.59      7.75 o 
   0  11  10       85.83      116.16      6.96 o 
   1  11  10        6.33       13.79      2.89 o 
   2  11  10        4.74        5.75      2.64 o 
  -2 -20  11        8.31       10.20      3.16 o 
  -1 -20  11        2.23        0.83      3.18 o 
   0 -20  11        3.81        3.55      2.71 o 
   1 -20  11       17.21       22.19      4.11 o 
   2 -20  11       27.92       27.11      4.44 o 
   3 -20  11       76.00       88.35      5.94 o 
  -4 -19  11       30.12       29.29      6.52 o 
  -3 -19  11        0.10        5.39      3.59 o 
  -2 -19  11      153.15      159.04      8.00 o 
  -1 -19  11        8.84        4.72      2.57 o 
   0 -19  11        6.78        9.20      3.06 o 
   1 -19  11       17.01       20.16      4.45 o 
   2 -19  11      102.16      121.34      7.16 o 
   3 -19  11       56.24       53.11      4.55 o 
   4 -19  11       32.17       41.20      4.09 o 
  -5 -18  11       95.89       86.21     10.13 o 
  -4 -18  11        4.23        3.31      2.34 o 
  -3 -18  11       60.71       63.64      5.80 o 
  -2 -18  11        0.01        0.56      2.04 o 
  -1 -18  11      235.57      239.57      9.50 o 
   0 -18  11       48.59       55.89      5.55 o 
   1 -18  11       29.61       19.67      3.62 o 
   2 -18  11       11.49       15.46      2.69 o 
   3 -18  11       19.08       21.38      2.94 o 
   4 -18  11        6.89        2.13      1.74 o 
   5 -18  11        3.79        0.87      2.31 o 
  -5 -17  11       15.68       15.63      4.76 o 
  -4 -17  11       34.24       34.95      9.81 o 
  -3 -17  11        8.20        4.19      5.99 o 
  -2 -17  11        0.00       -0.38      1.82 o 
  -1 -17  11       38.14       39.58      4.46 o 
   0 -17  11        4.08        3.27      2.26 o 
   1 -17  11        0.12       -0.41      1.69 o 
   2 -17  11        3.00        0.17      1.40 o 
   3 -17  11      126.45      126.90      5.64 o 
   4 -17  11      184.45      174.38      6.64 o 
   5 -17  11       29.37       35.05      9.87 o 
   6 -17  11       15.15       17.75      2.79 o 
  -6 -16  11        8.30       13.49      4.80 o 
  -5 -16  11        1.80        5.60      3.66 o 
  -4 -16  11       67.62       64.71      5.52 o 
  -3 -16  11       87.02       87.74     12.29 o 
  -2 -16  11        6.75        7.77      6.37 o 
  -1 -16  11       70.34       61.36      5.98 o 
   0 -16  11       19.17       13.97      4.11 o 
   1 -16  11      290.88      261.87      7.67 o 
   2 -16  11       63.05       56.42      4.24 o 
   3 -16  11       38.53       35.32      3.44 o 
   4 -16  11        7.96       10.01      2.93 o 
   5 -16  11        0.56        0.69      1.50 o 
   6 -16  11      107.14      117.99      8.03 o 
   7 -16  11        9.56       13.95      2.65 o 
  -7 -15  11        1.20        0.01      3.15 o 
  -6 -15  11        7.98        7.88      3.99 o 
  -5 -15  11       38.42       42.66      3.72 o 
  -4 -15  11      215.50      194.57      7.99 o 
  -3 -15  11       36.50       32.28      3.12 o 
  -2 -15  11       50.40       44.88      3.13 o 
  -1 -15  11        3.98        5.29      2.65 o 
   0 -15  11       43.19       43.07      3.30 o 
   1 -15  11       21.11       24.38      2.23 o 
   2 -15  11        4.99        2.90      1.52 o 
   3 -15  11       13.89       17.18      3.21 o 
   4 -15  11      365.17      364.20     12.08 o 
   5 -15  11       10.90       11.66      2.25 o 
   6 -15  11       13.77       22.01      5.21 o 
   7 -15  11       30.31       32.43      3.53 o 
  -7 -14  11       30.19       39.28      6.95 o 
  -6 -14  11        9.60        6.10      3.81 o 
  -5 -14  11       13.01       14.59      2.44 o 
  -4 -14  11        0.24        3.69      1.41 o 
  -3 -14  11        1.72        1.43      1.15 o 
  -2 -14  11       72.10       71.43      3.69 o 
  -1 -14  11        4.81        5.28      1.36 o 
   0 -14  11       52.06       52.69      3.34 o 
   1 -14  11       26.37       28.53      2.32 o 
   2 -14  11       13.71       15.91      1.87 o 
   3 -14  11       15.08       12.73      2.62 o 
   4 -14  11        0.15        0.55      1.28 o 
   5 -14  11        2.71        1.61      1.50 o 
   6 -14  11       59.18       59.21      4.34 o 
   7 -14  11       59.59       72.80      5.82 o 
   8 -14  11       17.01       14.06      3.62 o 
  -8 -13  11        5.38        8.04      3.91 o 
  -7 -13  11        2.98        4.28      3.31 o 
  -6 -13  11       10.63       11.97      2.22 o 
  -5 -13  11       91.21       96.80      4.29 o 
  -4 -13  11      105.84      107.70      4.02 o 
  -3 -13  11      167.35      161.58      6.22 o 
  -2 -13  11        1.57       -0.50      2.35 o 
  -1 -13  11       61.09       63.15      3.08 o 
   0 -13  11      247.63      236.87      8.92 o 
   1 -13  11      102.52      110.33      3.67 o 
   2 -13  11      186.62      171.69      4.67 o 
   3 -13  11      124.59      125.40      3.79 o 
   4 -13  11       57.41       64.46      3.97 o 
   5 -13  11      125.32      125.83      6.87 o 
   6 -13  11      101.94      103.96      5.02 o 
   7 -13  11        7.36        2.44      2.32 o 
   8 -13  11       10.09       13.50      2.17 o 
  -8 -12  11       27.54       39.61      6.98 o 
  -7 -12  11        6.94        8.49      3.78 o 
  -6 -12  11      107.45      102.55      4.69 o 
  -5 -12  11        0.62        1.55      1.35 o 
  -4 -12  11       52.12       50.82      3.15 o 
  -3 -12  11       88.27       84.32      3.80 o 
  -2 -12  11      127.95      112.39      3.88 o 
  -1 -12  11        0.55        1.69      0.94 o 
   0 -12  11     2444.74     2389.22     26.94 o 
   1 -12  11      108.78      111.93      3.56 o 
   2 -12  11      252.17      259.65      7.48 o 
   3 -12  11       88.09       81.57      3.02 o 
   4 -12  11       72.04       73.72      3.90 o 
   5 -12  11       41.65       39.32      3.26 o 
   6 -12  11       92.19       80.36      4.12 o 
   7 -12  11       12.31       13.73      1.78 o 
   8 -12  11        2.91        0.28      1.30 o 
  -8 -11  11       45.14       39.91      6.81 o 
  -7 -11  11        0.06        0.48      2.26 o 
  -6 -11  11        0.77        0.10      1.26 o 
  -5 -11  11        7.62        4.88      1.57 o 
  -4 -11  11      111.04      105.95      5.12 o 
  -3 -11  11        1.34        1.11      1.04 o 
  -2 -11  11       58.65       60.93      3.33 o 
  -1 -11  11       62.77       65.48      2.83 o 
   0 -11  11      103.02       98.47      4.41 o 
   1 -11  11       11.04       13.24      1.30 o 
   2 -11  11       22.03       21.24      1.72 o 
   3 -11  11       14.53        9.77      1.47 o 
   4 -11  11       62.83       62.29      2.84 o 
   5 -11  11      129.75      113.37      3.82 o 
   6 -11  11        8.50       10.28      1.46 o 
   7 -11  11        2.81        3.60      1.27 o 
   8 -11  11       48.97       51.09      3.43 o 
   9 -11  11       90.38       90.96      4.80 o 
  -9 -10  11      134.68      167.39     11.63 o 
  -8 -10  11        0.71        2.43      3.00 o 
  -7 -10  11        0.24       -3.24      1.62 o 
  -6 -10  11       46.61       59.16      3.52 o 
  -5 -10  11      236.65      228.71      5.77 o 
  -4 -10  11      634.40      622.87      9.59 o 
  -3 -10  11       27.61       23.09      1.85 o 
  -2 -10  11      275.00      290.17      7.21 o 
  -1 -10  11      799.17      768.75     11.70 o 
   0 -10  11      159.85      151.90      3.52 o 
   1 -10  11      647.48      619.21      8.68 o 
   2 -10  11       88.73       88.72      2.47 o 
   3 -10  11       52.75       43.04      2.37 o 
   4 -10  11      711.66      710.29     11.60 o 
   5 -10  11      397.24      372.71      6.35 o 
   6 -10  11        7.49        9.25      1.39 o 
   7 -10  11        5.60        6.86      1.37 o 
   8 -10  11        1.49       -0.78      1.15 o 
   9 -10  11       20.82       21.42      2.94 o 
  -9  -9  11      161.96      183.95     11.96 o 
  -8  -9  11       41.66       44.90      7.19 o 
  -7  -9  11       52.06       48.63      6.83 o 
  -6  -9  11       55.35       52.08      3.26 o 
  -5  -9  11       23.74       15.46      2.44 o 
  -4  -9  11      363.38      329.16      6.25 o 
  -3  -9  11       32.51       24.62      1.69 o 
  -2  -9  11       65.61       56.04      3.36 o 
  -1  -9  11      875.15      865.38     11.39 o 
   0  -9  11        0.75        1.18      0.64 o 
   1  -9  11     1245.19     1226.72     11.95 o 
   2  -9  11       11.22        7.40      0.70 o 
   3  -9  11      164.27      137.13      2.71 o 
   4  -9  11      677.72      595.01      9.03 o 
   5  -9  11       60.97       44.66      2.22 o 
   6  -9  11        2.66        1.86      1.01 o 
   7  -9  11       64.13       61.61      3.27 o 
   8  -9  11        9.96       12.66      1.91 o 
   9  -9  11      286.55      286.88      7.39 o 
  -9  -8  11       29.72       36.84      6.63 o 
  -8  -8  11        5.77        4.29      2.46 o 
  -7  -8  11        3.47        5.69      2.38 o 
  -6  -8  11       63.13       70.28      4.34 o 
  -5  -8  11        3.65        4.37      1.28 o 
  -4  -8  11       85.21       74.18      2.56 o 
  -3  -8  11        0.02        1.91      0.86 o 
  -2  -8  11      137.81      111.30      2.82 o 
  -1  -8  11      160.77      159.25      3.58 o 
   0  -8  11      666.54      655.10      6.12 o 
   1  -8  11      129.28      131.10      2.04 o 
   2  -8  11       11.42        9.85      0.85 o 
   3  -8  11        9.17        9.36      0.92 o 
   4  -8  11      112.52      106.01      2.40 o 
   5  -8  11        2.94        3.32      0.82 o 
   6  -8  11       55.46       57.04      3.06 o 
   7  -8  11        3.11        5.86      1.62 o 
   8  -8  11       73.97       64.24      3.54 o 
   9  -8  11       16.47       17.87      2.33 o 
  -9  -7  11      180.95      194.90     12.12 o 
  -8  -7  11       46.32       42.06      4.77 o 
  -7  -7  11      184.59      206.48      7.90 o 
  -6  -7  11       26.88       27.39      3.61 o 
  -5  -7  11      165.22      147.85      3.66 o 
  -4  -7  11      127.69       89.59      2.75 o 
  -3  -7  11        0.39        0.72      0.90 o 
  -2  -7  11      195.64      181.71      3.44 o 
  -1  -7  11       19.52       24.01      1.35 o 
   0  -7  11        0.54        0.43      0.43 o 
   1  -7  11        9.11       10.43      0.85 o 
   2  -7  11      299.58      279.48      3.75 o 
   3  -7  11        1.60        1.60      0.64 o 
   4  -7  11        4.77        0.80      0.58 o 
   5  -7  11       11.13       11.47      1.24 o 
   6  -7  11      128.09      105.41      2.95 o 
   7  -7  11      160.92      160.52      4.28 o 
   8  -7  11       22.28       22.41      2.84 o 
   9  -7  11      296.30      291.57      7.39 o 
  -9  -6  11        5.24        4.55      2.71 o 
  -8  -6  11       48.95       58.91      5.20 o 
  -7  -6  11       26.71       37.00      3.25 o 
  -6  -6  11       15.71       15.23      1.96 o 
  -5  -6  11        3.02        6.16      1.10 o 
  -4  -6  11        1.49        3.60      0.82 o 
  -3  -6  11       41.91       40.65      2.54 o 
  -2  -6  11       81.61       67.11      1.94 o 
  -1  -6  11       87.87       94.66      1.95 o 
   0  -6  11     5274.23     5522.20     43.92 o 
   1  -6  11       33.96       33.57      1.66 o 
   2  -6  11       57.93       41.32      1.66 o 
   3  -6  11       60.33       63.48      1.53 o 
   4  -6  11       22.00       22.17      1.19 o 
   5  -6  11        0.45        0.45      0.65 o 
   6  -6  11       25.57       27.03      1.78 o 
   7  -6  11       34.74       41.38      2.53 o 
   8  -6  11       36.06       34.02      3.83 o 
   9  -6  11       22.03       29.03      2.84 o 
  -9  -5  11       55.80       70.95      7.69 o 
  -8  -5  11       29.00       21.17      5.63 o 
  -7  -5  11       12.89       17.32      2.69 o 
  -6  -5  11        8.76       10.86      1.71 o 
  -5  -5  11       57.08       49.39      2.55 o 
  -4  -5  11       30.80       22.25      1.42 o 
  -3  -5  11       86.08       70.00      2.05 o 
  -2  -5  11      407.73      399.82      4.76 o 
  -1  -5  11       33.12       36.32      1.36 o 
   0  -5  11        4.01        2.09      0.50 o 
   1  -5  11        1.75        0.88      0.60 o 
   2  -5  11      135.47      137.56      3.20 o 
   3  -5  11       35.70       32.76      1.17 o 
   4  -5  11       30.28       17.87      1.10 o 
   5  -5  11        2.29        4.31      0.86 o 
   6  -5  11       10.97        8.64      1.56 o 
   7  -5  11        1.13        9.65      1.49 o 
   8  -5  11       10.49        9.22      1.55 o 
   9  -5  11       39.77       39.62      2.91 o 
  -9  -4  11      148.89      155.56      7.36 o 
  -8  -4  11      135.99      129.94      5.13 o 
  -7  -4  11      525.32      502.81      9.10 o 
  -6  -4  11       14.17       15.94      1.85 o 
  -5  -4  11        9.84       10.46      1.35 o 
  -4  -4  11       17.64        8.14      1.28 o 
  -3  -4  11       13.88       15.40      1.04 o 
  -2  -4  11       62.12       62.64      1.69 o 
  -1  -4  11        3.72        4.24      0.59 o 
   0  -4  11      582.98      530.62      5.01 o 
   1  -4  11        0.14        0.16      0.39 o 
   2  -4  11      195.06      184.32      3.76 o 
   3  -4  11      190.00      188.95      3.93 o 
   4  -4  11       35.26       35.86      1.39 o 
   5  -4  11        0.75       -0.33      0.84 o 
   6  -4  11       46.57       47.47      2.63 o 
   7  -4  11      531.29      510.01      7.76 o 
   8  -4  11      113.22       98.11      3.45 o 
   9  -4  11       61.55       64.05      3.55 o 
  -9  -3  11       65.04       72.84      6.02 o 
  -8  -3  11       12.24        7.35      3.92 o 
  -7  -3  11       24.53       38.19      3.22 o 
  -6  -3  11       79.06       73.65      3.85 o 
  -5  -3  11       18.96        9.26      1.33 o 
  -4  -3  11       51.32       45.79      1.94 o 
  -3  -3  11        0.06       -0.40      0.61 o 
  -2  -3  11       99.25       94.80      2.24 o 
  -1  -3  11      464.55      441.84      5.09 o 
   0  -3  11        6.00        4.89      0.60 o 
   1  -3  11      973.59      901.28      8.38 o 
   2  -3  11        1.84        2.34      0.75 o 
   3  -3  11       61.40       56.05      1.64 o 
   4  -3  11      194.39      169.22      3.92 o 
   5  -3  11       66.01       57.85      2.84 o 
   6  -3  11      135.50      117.58      5.37 o 
   7  -3  11      173.94      157.45      3.96 o 
   8  -3  11       68.53       76.56      4.50 o 
   9  -3  11        0.98        2.08      1.30 o 
  -9  -2  11       21.17       23.74      3.89 o 
  -8  -2  11      296.41      296.06     10.10 o 
  -7  -2  11      133.82      124.94     10.35 o 
  -6  -2  11       18.19       14.48      2.24 o 
  -5  -2  11        6.42       10.65      1.41 o 
  -4  -2  11       25.83       31.54      2.19 o 
  -3  -2  11      978.93      899.10     11.74 o 
  -2  -2  11      216.16      195.04      4.25 o 
  -1  -2  11      338.82      311.22      4.95 o 
   0  -2  11        0.01        2.26      0.52 o 
   1  -2  11      186.41      190.12      2.73 o 
   2  -2  11      218.45      209.66      3.51 o 
   3  -2  11      680.29      660.24      7.26 o 
   4  -2  11      101.85       93.51      3.30 o 
   5  -2  11       80.98       61.36      3.35 o 
   6  -2  11       11.33       13.18      1.98 o 
   7  -2  11        4.52        4.41      1.37 o 
   8  -2  11        0.24        0.48      1.06 o 
   9  -2  11       39.96       42.43      3.30 o 
  -9  -1  11       28.53       30.47      5.38 o 
  -8  -1  11       40.06       42.09      4.58 o 
  -7  -1  11       43.17       38.46      3.36 o 
  -6  -1  11      321.50      298.69      6.43 o 
  -5  -1  11        0.69        0.24      0.92 o 
  -4  -1  11        0.05       -1.00      1.05 o 
  -3  -1  11      478.28      469.77      9.96 o 
  -2  -1  11      155.90      134.21      3.50 o 
  -1  -1  11      230.51      224.29      4.62 o 
   0  -1  11        0.92       -0.49      0.52 o 
   1  -1  11      361.74      355.72      4.60 o 
   2  -1  11      269.65      268.76      4.29 o 
   3  -1  11        0.81        1.03      0.98 o 
   4  -1  11        1.61        4.17      1.22 o 
   5  -1  11       10.96        8.05      1.59 o 
   6  -1  11        1.60       -0.60      1.01 o 
   7  -1  11        3.20        3.15      1.27 o 
   8  -1  11       29.39       22.95      2.34 o 
   9  -1  11       14.01       16.16      2.58 o 
  -9   0  11        0.06        1.59      2.34 o 
  -8   0  11        1.00        0.71      2.20 o 
  -7   0  11        1.70        0.55      1.99 o 
  -6   0  11      160.43      161.02      4.66 o 
  -5   0  11        5.57        5.99      1.27 o 
  -4   0  11      630.17      588.55      8.98 o 
  -3   0  11        1.51        1.83      1.01 o 
  -2   0  11      434.19      417.12      6.93 o 
  -1   0  11     3249.67     3043.11     32.92 o 
   0   0  11       10.44       10.03      1.63 o 
   1   0  11     1262.11     1248.50     16.53 o 
   2   0  11        1.33        0.38      1.14 o 
   3   0  11        1.22        2.61      1.28 o 
   4   0  11      342.94      349.14      7.55 o 
   5   0  11        5.00        4.54      1.37 o 
   6   0  11       21.97       29.89      3.22 o 
   7   0  11       12.31       13.16      2.32 o 
   8   0  11       68.17       74.95      3.87 o 
   9   0  11        7.66       10.88      1.98 o 
  -9   1  11       30.59       25.54      4.10 o 
  -8   1  11      322.31      330.59     22.06 o 
  -7   1  11       80.20       96.79      4.01 o 
  -6   1  11       94.52       96.37      4.63 o 
  -5   1  11       30.32       28.70      2.38 o 
  -4   1  11        0.22        1.41      0.98 o 
  -3   1  11        0.64        3.04      1.04 o 
  -2   1  11      237.32      223.43      6.10 o 
  -1   1  11      172.95      169.24      4.16 o 
   0   1  11      103.96      102.67      4.38 o 
   1   1  11      155.79      172.22      4.42 o 
   2   1  11      125.57      101.22      4.52 o 
   3   1  11       67.15       67.16      3.83 o 
   4   1  11       23.40       19.30      2.36 o 
   5   1  11       87.60       83.77      4.25 o 
   6   1  11        2.30        0.15      1.24 o 
   7   1  11        0.03        0.12      1.09 o 
   8   1  11      169.73      171.37      5.92 o 
  -8   2  11        5.60        9.64      2.22 o 
  -7   2  11        5.00        3.18      1.47 o 
  -6   2  11       18.80       19.60      2.68 o 
  -5   2  11       57.48       64.10      3.50 o 
  -4   2  11       65.73       65.65      3.16 o 
  -3   2  11       85.89       89.13      3.18 o 
  -2   2  11        0.23        2.42      1.15 o 
  -1   2  11     1036.65      970.23     13.99 o 
   0   2  11        1.66        2.49      1.30 o 
   1   2  11      703.50      672.18     10.56 o 
   2   2  11      290.23      247.83      6.89 o 
   3   2  11        2.39        0.10      1.36 o 
   4   2  11       51.12       48.30      4.35 o 
   5   2  11       77.77       85.66      6.23 o 
   6   2  11       57.59       64.69      4.52 o 
   7   2  11       40.37       44.41      3.41 o 
   8   2  11       61.19       69.04      3.83 o 
  -8   3  11      348.82      370.12      9.87 o 
  -7   3  11        9.17        5.52      1.99 o 
  -6   3  11       42.60       42.36      3.04 o 
  -5   3  11        0.18        0.98      1.15 o 
  -4   3  11       33.45       40.29      2.81 o 
  -3   3  11      100.37       94.81      3.35 o 
  -2   3  11      121.79      113.46      3.60 o 
  -1   3  11       97.18       98.84      3.63 o 
   0   3  11        0.15       -0.20      1.06 o 
   1   3  11      120.78      119.56      5.26 o 
   2   3  11       73.35       76.34      5.73 o 
   3   3  11      354.41      346.93      8.68 o 
   4   3  11       11.17        7.58      2.08 o 
   5   3  11        0.05        0.09      1.72 o 
   6   3  11      214.25      232.47      7.58 o 
   7   3  11      107.99      113.45      8.13 o 
   8   3  11       42.75       47.34      6.02 o 
  -8   4  11       61.71       61.67      6.28 o 
  -7   4  11        1.72        5.19      2.03 o 
  -6   4  11       22.88       24.54      4.27 o 
  -5   4  11        4.82        3.78      1.42 o 
  -4   4  11       44.95       44.50      3.06 o 
  -3   4  11       40.30       29.32      2.52 o 
  -2   4  11       51.51       42.73      2.67 o 
  -1   4  11       22.62       25.93      2.30 o 
   0   4  11        3.52        3.29      1.30 o 
   1   4  11        6.10        4.97      1.73 o 
   2   4  11        0.08       -0.94      1.17 o 
   3   4  11        4.08        4.19      1.80 o 
   4   4  11        9.48        6.22      1.88 o 
   5   4  11        8.27       14.57      4.88 o 
   6   4  11        1.35       -0.03      1.60 o 
   7   4  11       81.95       73.23      5.14 o 
  -7   5  11        8.25        9.16      2.36 o 
  -6   5  11       16.06       15.43      3.00 o 
  -5   5  11        7.76        7.65      1.82 o 
  -4   5  11        5.11        3.43      2.07 o 
  -3   5  11      218.05      183.70      6.36 o 
  -2   5  11        0.36        1.59      1.21 o 
  -1   5  11       14.61       15.98      1.92 o 
   0   5  11        4.77        4.41      1.44 o 
   1   5  11       13.66       11.83      2.91 o 
   2   5  11       39.20       32.43      3.18 o 
   3   5  11      135.74      147.46      8.78 o 
   4   5  11        4.69        1.59      1.60 o 
   5   5  11       46.20       48.20      5.19 o 
   6   5  11       18.93       22.15      3.05 o 
   7   5  11        0.47        2.55      1.89 o 
  -7   6  11        0.83        2.00      2.29 o 
  -6   6  11       12.34       13.36      2.24 o 
  -5   6  11       16.78       13.23      2.12 o 
  -4   6  11      228.81      205.17      7.70 o 
  -3   6  11      240.40      254.61      9.12 o 
  -2   6  11       34.08       27.68      2.60 o 
  -1   6  11        2.14        3.63      1.95 o 
   0   6  11       19.37       11.85      2.22 o 
   1   6  11       48.10       38.44      3.51 o 
   2   6  11       20.71       25.42      4.79 o 
   3   6  11      131.56      140.79      6.01 o 
   4   6  11       35.21       33.67      3.56 o 
   5   6  11      179.37      175.24      8.63 o 
   6   6  11        7.52        7.13      2.25 o 
  -6   7  11       13.17       14.65      2.42 o 
  -5   7  11      108.57      111.59      4.96 o 
  -4   7  11      190.31      202.26      6.12 o 
  -3   7  11      103.11       96.64      4.31 o 
  -2   7  11       12.05       16.02      2.15 o 
  -1   7  11        5.40        5.59      1.81 o 
   0   7  11        1.26        2.32      1.65 o 
   1   7  11       22.51       18.56      3.30 o 
   2   7  11        9.33        9.62      2.41 o 
   3   7  11        9.25        7.98      2.21 o 
   4   7  11       52.09       54.30      4.44 o 
   5   7  11       53.38       59.97      6.13 o 
   6   7  11       38.52       27.06      3.50 o 
  -5   8  11       74.36       75.42      6.89 o 
  -4   8  11        1.84        4.88      1.81 o 
  -3   8  11       74.61       74.57      4.38 o 
  -2   8  11        2.58        3.76      1.62 o 
  -1   8  11        0.36        1.19      1.44 o 
   0   8  11       31.57       35.35      3.64 o 
   1   8  11       11.76        3.90      3.59 o 
   2   8  11       13.62       19.96      2.95 o 
   3   8  11        9.49        6.53      2.20 o 
   4   8  11       23.85       18.96      4.05 o 
   5   8  11       58.93       63.60      6.46 o 
  -5   9  11       46.38       45.04      3.77 o 
  -4   9  11        0.26        0.66      1.58 o 
  -3   9  11       33.95       34.78      3.23 o 
  -2   9  11        0.94        0.55      1.36 o 
  -1   9  11       29.34       27.77      7.10 o 
   0   9  11       56.41       50.87      4.48 o 
   1   9  11        0.40        2.30      1.94 o 
   2   9  11       94.08       82.47      5.59 o 
   3   9  11       69.15       77.22      5.53 o 
   4   9  11       14.42        6.36      2.37 o 
  -3  10  11        0.01        0.09      1.59 o 
  -2  10  11      102.56      128.15      6.89 o 
  -1  10  11       21.94       25.51      3.44 o 
   0  10  11       88.06       88.52      5.89 o 
   1  10  11       20.61       20.93      3.17 o 
   2  10  11       13.42       10.29      4.43 o 
  -2 -20  12        3.52        3.81      2.68 o 
  -1 -20  12       96.85       91.17      7.28 o 
   0 -20  12        2.56        8.04      3.28 o 
   1 -20  12       42.52       47.95      7.86 o 
   2 -20  12        9.23       16.13      3.84 o 
   3 -20  12       35.84       32.93      5.54 o 
  -3 -19  12        3.11        3.61      4.80 o 
  -2 -19  12       56.62       60.32      5.86 o 
  -1 -19  12       67.53       83.06      6.82 o 
   0 -19  12       34.83       29.94      7.02 o 
   1 -19  12       15.91       21.61      3.96 o 
   2 -19  12        5.16        7.67      2.96 o 
   3 -19  12       53.42       50.14      4.34 o 
   4 -19  12        3.29        1.33      1.98 o 
  -5 -18  12       17.05       10.99      4.41 o 
  -4 -18  12       42.82       43.52      4.85 o 
  -3 -18  12        0.00        0.97      2.19 o 
  -2 -18  12       36.25       38.11      4.59 o 
  -1 -18  12        0.69        4.16      2.42 o 
   0 -18  12        5.12        1.77      2.37 o 
   1 -18  12      114.41      116.42      6.67 o 
   2 -18  12      137.59      145.30      6.15 o 
   3 -18  12        1.89        4.71      1.99 o 
   4 -18  12       11.10       10.69      2.49 o 
   5 -18  12       31.61       30.44      4.61 o 
  -5 -17  12        9.83       13.28      5.14 o 
  -4 -17  12        6.16        6.52      2.62 o 
  -3 -17  12        7.21       12.00      3.00 o 
  -2 -17  12      131.25      137.47     10.25 o 
  -1 -17  12       30.90       25.27      3.70 o 
   0 -17  12        6.01        3.74      2.34 o 
   1 -17  12       46.16       44.96      4.83 o 
   2 -17  12       84.62       88.18      5.37 o 
   3 -17  12        8.27        7.56      2.08 o 
   4 -17  12       58.82       58.72      4.61 o 
   5 -17  12        0.88        1.49      2.32 o 
   6 -17  12       16.77       14.95      3.65 o 
  -6 -16  12        0.47       -2.35      2.45 o 
  -5 -16  12       90.35       95.66      6.06 o 
  -4 -16  12       42.97       29.38      3.89 o 
  -3 -16  12      274.53      279.22      9.94 o 
  -2 -16  12        8.35        5.78      2.24 o 
  -1 -16  12      117.88      116.18      6.28 o 
   0 -16  12        0.32       -0.69      1.74 o 
   1 -16  12       26.04       28.81      5.62 o 
   2 -16  12       21.64       23.34      2.82 o 
   3 -16  12        4.55        4.66      2.22 o 
   4 -16  12        0.35        0.71      1.96 o 
   5 -16  12      171.49      189.25      9.00 o 
   6 -16  12       12.58       15.42      2.63 o 
  -7 -15  12        0.01        0.94      3.18 o 
  -6 -15  12       83.38       87.40      9.49 o 
  -5 -15  12      221.06      246.30     13.78 o 
  -4 -15  12       14.82       12.38      2.36 o 
  -3 -15  12        0.02       -0.91      1.64 o 
  -2 -15  12        2.84        5.49      3.52 o 
  -1 -15  12        7.86        9.92      2.54 o 
   0 -15  12       25.17       22.96      6.33 o 
   1 -15  12       46.26       46.57      3.71 o 
   2 -15  12        0.23        0.89      1.34 o 
   3 -15  12       20.93       21.36      6.32 o 
   4 -15  12       65.88       66.10      7.00 o 
   5 -15  12        9.02        6.99      1.95 o 
   6 -15  12       29.01       26.81      3.11 o 
   7 -15  12        3.17        3.09      3.06 o 
  -7 -14  12        7.42       12.67      4.58 o 
  -6 -14  12       39.44       44.06      3.83 o 
  -5 -14  12      142.02      160.27      6.00 o 
  -4 -14  12        3.72        9.25      2.05 o 
  -3 -14  12       87.48       92.06      4.61 o 
  -2 -14  12      138.84      138.73      4.54 o 
  -1 -14  12       59.64       62.74      3.73 o 
   0 -14  12      796.95      820.29     15.58 o 
   1 -14  12       27.57       29.02      2.34 o 
   2 -14  12      357.11      355.00      7.43 o 
   3 -14  12       17.95       11.06      2.63 o 
   4 -14  12       10.28       11.71      2.06 o 
   5 -14  12      127.19      137.02     11.40 o 
   6 -14  12        2.85        3.69      2.85 o 
   7 -14  12        5.59        5.04      2.92 o 
  -7 -13  12        1.30        1.66      3.35 o 
  -6 -13  12       27.30       19.84      2.79 o 
  -5 -13  12       30.44       25.17      2.89 o 
  -4 -13  12      143.35      164.54      5.06 o 
  -3 -13  12        8.60       10.38      1.80 o 
  -2 -13  12      274.45      241.50      6.06 o 
  -1 -13  12        0.74        0.13      0.89 o 
   0 -13  12       84.61       94.87      3.92 o 
   1 -13  12       15.58       16.22      2.42 o 
   2 -13  12        4.61        5.09      1.22 o 
   3 -13  12        5.30        6.92      1.47 o 
   4 -13  12      176.79      185.88      7.38 o 
   5 -13  12       30.54       33.24      5.45 o 
   6 -13  12       88.81       92.33      5.53 o 
   7 -13  12       19.94       28.27      3.24 o 
   8 -13  12       14.56       23.36      4.29 o 
  -8 -12  12       35.98       45.77      7.61 o 
  -7 -12  12       68.58       62.38      6.51 o 
  -6 -12  12       20.94       15.79      2.56 o 
  -5 -12  12        0.11        0.08      1.36 o 
  -4 -12  12        8.13        6.98      1.76 o 
  -3 -12  12      270.25      263.27      6.40 o 
  -2 -12  12      938.25      902.38     14.07 o 
  -1 -12  12       10.51       11.38      1.78 o 
   0 -12  12      129.38      147.74      3.76 o 
   1 -12  12        3.05        3.75      1.12 o 
   2 -12  12      841.37      807.99     14.28 o 
   3 -12  12      261.38      241.51      5.27 o 
   4 -12  12        4.07        4.12      1.71 o 
   5 -12  12        0.13        2.14      1.47 o 
   6 -12  12        0.10        0.06      1.47 o 
   7 -12  12       18.69       21.74      3.33 o 
   8 -12  12      209.17      236.97      8.60 o 
  -8 -11  12      140.75      152.33     11.18 o 
  -7 -11  12        5.85       11.87      3.07 o 
  -6 -11  12       59.04       64.95      3.79 o 
  -5 -11  12        4.50        2.27      1.53 o 
  -4 -11  12        0.53       -0.88      1.06 o 
  -3 -11  12      139.83      120.78      3.68 o 
  -2 -11  12      565.00      541.06      9.57 o 
  -1 -11  12       24.22       23.34      1.95 o 
   0 -11  12       79.99       78.35      2.69 o 
   1 -11  12        6.33        3.90      1.05 o 
   2 -11  12      283.88      264.91      5.24 o 
   3 -11  12      173.90      156.15      4.11 o 
   4 -11  12       53.07       42.54      3.21 o 
   5 -11  12        2.71        5.09      1.46 o 
   6 -11  12      208.67      225.43      7.88 o 
   7 -11  12       21.91       26.37      2.22 o 
   8 -11  12       96.70       89.82      4.33 o 
  -8 -10  12       96.65      121.25     10.24 o 
  -7 -10  12       36.02       49.04      4.84 o 
  -6 -10  12        8.65        8.78      1.93 o 
  -5 -10  12       20.42       20.92      2.18 o 
  -4 -10  12        5.97        1.25      1.20 o 
  -3 -10  12       22.39       19.82      2.15 o 
  -2 -10  12      217.61      190.64      4.40 o 
  -1 -10  12      383.92      361.80      9.00 o 
   0 -10  12      921.98      877.55     10.55 o 
   1 -10  12      894.93      844.17     11.10 o 
   2 -10  12      218.67      193.58      3.83 o 
   3 -10  12       20.58       19.06      1.70 o 
   4 -10  12      107.32      118.41      3.69 o 
   5 -10  12        2.04        1.34      1.11 o 
   6 -10  12       53.46       57.78      2.72 o 
   7 -10  12        0.60        3.58      1.33 o 
   8 -10  12       56.87       63.62      3.75 o 
   9 -10  12        0.00        0.91      1.47 o 
  -9  -9  12       11.10        9.21      4.24 o 
  -8  -9  12      404.34      435.72     17.74 o 
  -7  -9  12      107.03      125.19     13.33 o 
  -6  -9  12       34.36       28.80      2.54 o 
  -5  -9  12       13.44        7.54      1.61 o 
  -4  -9  12      392.72      320.42      6.49 o 
  -3  -9  12       14.69       17.95      1.53 o 
  -2  -9  12       36.49       32.74      1.88 o 
  -1  -9  12        9.29        9.43      1.24 o 
   0  -9  12        0.82       -0.68      0.59 o 
   1  -9  12       85.73       69.98      1.81 o 
   2  -9  12       23.07       21.10      1.34 o 
   3  -9  12       75.67       85.55      2.25 o 
   4  -9  12      249.35      187.43      3.76 o 
   5  -9  12       24.61       24.59      1.64 o 
   6  -9  12       59.92       61.36      2.78 o 
   7  -9  12      133.55      130.41      4.78 o 
   8  -9  12      274.51      274.40      6.88 o 
   9  -9  12      149.73      140.81      5.22 o 
  -9  -8  12        3.60        3.19      3.80 o 
  -8  -8  12        2.33        5.85      2.61 o 
  -7  -8  12       33.46       46.89      5.22 o 
  -6  -8  12       35.61       36.05      2.83 o 
  -5  -8  12       31.49       30.49      2.88 o 
  -4  -8  12       90.19       79.93      2.75 o 
  -3  -8  12      141.23      144.90      4.44 o 
  -2  -8  12       25.10       29.99      1.91 o 
  -1  -8  12       49.43       49.29      2.17 o 
   0  -8  12      286.78      293.81      4.19 o 
   1  -8  12       33.16       31.92      1.72 o 
   2  -8  12       93.05      102.61      2.25 o 
   3  -8  12      101.08      116.54      3.68 o 
   4  -8  12       16.05       18.87      1.16 o 
   5  -8  12       64.98       63.05      2.24 o 
   6  -8  12        7.25        5.92      1.19 o 
   7  -8  12       24.92       26.04      2.11 o 
   8  -8  12        6.70       13.51      2.04 o 
   9  -8  12        5.11        5.72      1.71 o 
  -9  -7  12       33.23       26.33      4.38 o 
  -8  -7  12        7.08        7.60      2.74 o 
  -7  -7  12       18.53       19.93      3.87 o 
  -6  -7  12        0.84        1.35      1.30 o 
  -5  -7  12       12.90        5.77      1.30 o 
  -4  -7  12        0.65        2.53      1.30 o 
  -3  -7  12        0.90        0.32      0.96 o 
  -2  -7  12       53.64       59.73      1.98 o 
  -1  -7  12     1043.14     1044.21     10.84 o 
   0  -7  12        0.02       -0.03      0.48 o 
   1  -7  12      917.06      949.22      9.00 o 
   2  -7  12       96.49      106.00      2.25 o 
   3  -7  12        5.35        4.54      0.81 o 
   4  -7  12       43.33       46.76      1.63 o 
   5  -7  12       81.40       71.68      2.22 o 
   6  -7  12       74.62       75.78      2.74 o 
   7  -7  12      113.21      109.53      3.56 o 
   8  -7  12       34.99       40.87      2.72 o 
   9  -7  12       79.21       77.26      5.72 o 
  -9  -6  12       63.46       74.03     10.87 o 
  -8  -6  12       39.33       42.41      4.61 o 
  -7  -6  12        8.06       10.50      2.17 o 
  -6  -6  12        7.59        6.24      2.40 o 
  -5  -6  12       72.81       56.07      2.70 o 
  -4  -6  12        2.81        4.85      1.11 o 
  -3  -6  12      268.75      292.63      4.53 o 
  -2  -6  12      293.94      327.73      4.74 o 
  -1  -6  12      621.27      595.16      6.41 o 
   0  -6  12      130.13      140.34      2.31 o 
   1  -6  12      314.63      317.82      4.98 o 
   2  -6  12      488.71      532.36      7.18 o 
   3  -6  12      576.36      577.35      6.83 o 
   4  -6  12        0.00        1.40      0.60 o 
   5  -6  12        7.07        3.26      1.22 o 
   6  -6  12        6.25        7.32      1.11 o 
   7  -6  12        1.00        2.78      1.02 o 
   8  -6  12      129.98      124.85      4.06 o 
   9  -6  12       51.09       57.80      3.40 o 
  -9  -5  12       17.66       14.72      5.50 o 
  -8  -5  12       88.00      101.19      8.89 o 
  -7  -5  12       52.80       57.27      3.34 o 
  -6  -5  12        7.66        5.98      1.54 o 
  -5  -5  12       31.21       32.20      3.37 o 
  -4  -5  12        0.36        1.75      0.74 o 
  -3  -5  12       49.22       42.44      1.87 o 
  -2  -5  12       70.81       66.85      1.79 o 
  -1  -5  12      218.77      218.40      3.26 o 
   0  -5  12       39.87       38.64      1.33 o 
   1  -5  12       62.42       69.98      2.01 o 
   2  -5  12        3.39        3.17      0.83 o 
   3  -5  12        0.06       -0.49      0.70 o 
   4  -5  12       32.05       24.34      1.29 o 
   5  -5  12       25.03       19.18      1.45 o 
   6  -5  12        0.55       -0.31      0.82 o 
   7  -5  12        1.34        0.98      0.90 o 
   8  -5  12      191.81      225.59      6.50 o 
   9  -5  12        0.25       -2.04      1.46 o 
  -9  -4  12       15.83       24.83      6.32 o 
  -8  -4  12      427.75      427.17     12.34 o 
  -7  -4  12        9.17        7.35      2.06 o 
  -6  -4  12      127.73      101.76      4.38 o 
  -5  -4  12       56.08       52.82      3.55 o 
  -4  -4  12      371.45      303.10      6.57 o 
  -3  -4  12      399.38      334.88      4.80 o 
  -2  -4  12       28.52       31.97      1.43 o 
  -1  -4  12       60.68       65.39      1.75 o 
   0  -4  12      158.07      180.06      2.94 o 
   1  -4  12      175.73      182.55      2.30 o 
   2  -4  12       83.28       87.09      1.90 o 
   3  -4  12      374.71      370.47      6.10 o 
   4  -4  12      613.28      516.39      7.89 o 
   5  -4  12      406.47      378.67     10.84 o 
   6  -4  12        0.29       -0.20      0.82 o 
   7  -4  12       10.03       11.50      1.49 o 
   8  -4  12      259.85      240.50      5.37 o 
   9  -4  12       26.60       26.56      2.52 o 
  -9  -3  12       52.10       48.69      5.12 o 
  -8  -3  12       23.99       25.42      3.65 o 
  -7  -3  12        0.55        0.49      1.65 o 
  -6  -3  12       88.41       85.58      5.66 o 
  -5  -3  12       61.88       51.72      3.53 o 
  -4  -3  12      273.46      230.24      4.83 o 
  -3  -3  12      228.92      204.93      6.19 o 
  -2  -3  12       14.23       14.51      1.30 o 
  -1  -3  12       58.68       63.69      2.26 o 
   0  -3  12       28.70       23.81      1.12 o 
   1  -3  12       36.22       40.38      1.27 o 
   2  -3  12      248.83      223.91      4.52 o 
   3  -3  12       13.18       11.80      0.95 o 
   4  -3  12      527.26      470.33      8.39 o 
   5  -3  12      221.36      208.50      4.80 o 
   6  -3  12        0.82        2.40      1.19 o 
   7  -3  12        4.32        1.47      1.22 o 
   8  -3  12      226.51      221.90      5.12 o 
   9  -3  12      153.90      142.57      4.71 o 
  -9  -2  12       21.63       16.61      5.35 o 
  -8  -2  12       97.48       93.24      7.88 o 
  -7  -2  12       37.60       49.86      3.85 o 
  -6  -2  12       93.26       97.81      4.49 o 
  -5  -2  12        6.22        6.95      1.87 o 
  -4  -2  12       31.72       23.01      2.47 o 
  -3  -2  12      840.26      778.96     10.83 o 
  -2  -2  12      142.83      130.21      3.52 o 
  -1  -2  12      525.76      540.50      7.42 o 
   0  -2  12        9.46        7.04      1.25 o 
   1  -2  12      460.03      488.60      5.82 o 
   2  -2  12      379.45      343.36      4.57 o 
   3  -2  12      330.75      336.01      7.93 o 
   4  -2  12        5.32        5.22      1.28 o 
   5  -2  12       72.08       62.69      3.51 o 
   6  -2  12      182.49      174.52      4.60 o 
   7  -2  12        4.54        2.90      1.31 o 
   8  -2  12      135.12      140.88      4.63 o 
   9  -2  12       52.35       63.71      3.38 o 
  -9  -1  12       15.02       10.71      7.60 o 
  -8  -1  12       57.81       60.13      5.41 o 
  -7  -1  12        0.36       -0.79      1.47 o 
  -6  -1  12        5.42        6.02      1.85 o 
  -5  -1  12        3.18        2.78      1.25 o 
  -4  -1  12       21.12       18.76      1.75 o 
  -3  -1  12       56.58       56.25      4.28 o 
  -2  -1  12       48.65       45.81      2.48 o 
  -1  -1  12      177.77      171.88      4.32 o 
   0  -1  12      230.82      222.21      5.34 o 
   1  -1  12       44.13       48.19      3.04 o 
   2  -1  12       29.40       35.68      2.04 o 
   3  -1  12        4.75        3.06      1.35 o 
   4  -1  12      333.70      316.73      9.70 o 
   5  -1  12      188.05      187.42      5.29 o 
   6  -1  12       59.07       57.45      3.13 o 
   7  -1  12      127.35      118.45      5.57 o 
   8  -1  12       10.61       13.26      1.98 o 
  -8   0  12        3.61        3.43      2.55 o 
  -7   0  12       29.84       39.50      3.58 o 
  -6   0  12       86.91       90.40      3.72 o 
  -5   0  12       57.00       54.49      3.79 o 
  -4   0  12       43.39       40.56      2.70 o 
  -3   0  12      163.73      146.16      4.01 o 
  -2   0  12      473.48      449.78      7.54 o 
  -1   0  12      356.59      342.80      6.31 o 
   0   0  12      622.48      587.98     16.81 o 
   1   0  12      546.35      546.40      9.11 o 
   2   0  12      129.75      111.87      4.48 o 
   3   0  12       89.02       98.28      4.26 o 
   4   0  12        1.31        1.81      1.40 o 
   5   0  12       63.74       63.72      7.28 o 
   6   0  12       88.91       96.55      4.31 o 
   7   0  12      183.40      187.99      5.17 o 
   8   0  12      123.88      131.82      4.65 o 
  -8   1  12        1.08        2.59      5.03 o 
  -7   1  12        0.04        5.72      1.66 o 
  -6   1  12       39.74       38.02      2.89 o 
  -5   1  12       40.51       42.12      5.37 o 
  -4   1  12        7.23        5.48      1.46 o 
  -3   1  12       53.53       49.06      2.76 o 
  -2   1  12        5.32        3.22      1.04 o 
  -1   1  12       14.24       15.33      1.66 o 
   0   1  12      361.09      350.39      6.96 o 
   1   1  12      226.79      209.09      6.68 o 
   2   1  12       74.16       86.20      4.05 o 
   3   1  12       23.80       23.17      2.60 o 
   4   1  12        0.77       -0.78      1.29 o 
   5   1  12       37.22       32.71      4.09 o 
   6   1  12       19.41       25.56      3.88 o 
   7   1  12        8.90        5.74      1.77 o 
   8   1  12       47.29       48.70      3.72 o 
  -8   2  12       19.27       33.93      5.46 o 
  -7   2  12        1.03        2.76      1.53 o 
  -6   2  12       18.61       18.43      2.33 o 
  -5   2  12       16.48       15.27      2.04 o 
  -4   2  12       62.47       57.90      3.69 o 
  -3   2  12      193.87      180.80      5.02 o 
  -2   2  12       13.59       13.76      2.11 o 
  -1   2  12      272.51      234.15      9.74 o 
   0   2  12        0.74       -0.59      1.13 o 
   1   2  12      114.46      114.62      3.84 o 
   2   2  12        1.14        3.02      1.41 o 
   3   2  12      106.75      106.29      4.92 o 
   4   2  12        5.45        4.97      1.69 o 
   5   2  12        0.12        1.61      1.93 o 
   6   2  12        3.20        3.10      2.95 o 
   7   2  12        2.03        3.58      2.02 o 
   8   2  12       80.57       75.14      4.83 o 
  -8   3  12       32.94       45.72      4.11 o 
  -7   3  12       18.45       19.64      2.74 o 
  -6   3  12        7.47        5.33      1.71 o 
  -5   3  12       27.23       26.28      3.24 o 
  -4   3  12        5.71        4.75      2.63 o 
  -3   3  12        2.69        3.53      1.41 o 
  -2   3  12        0.91        0.00      1.01 o 
  -1   3  12        6.77        4.23      1.37 o 
   0   3  12        0.14       -0.65      1.11 o 
   1   3  12       27.23       23.77      2.68 o 
   2   3  12      171.87      166.64      5.92 o 
   3   3  12       12.18       12.78      2.26 o 
   4   3  12       23.14       25.46      2.93 o 
   5   3  12        1.49        7.96      5.19 o 
   6   3  12        1.48       -0.45      1.64 o 
   7   3  12       20.35       14.93      3.96 o 
  -7   4  12        0.01        2.76      2.12 o 
  -6   4  12        3.32        5.15      1.68 o 
  -5   4  12       32.18       32.40      2.88 o 
  -4   4  12       12.16       11.90      2.14 o 
  -3   4  12      174.86      153.20      4.88 o 
  -2   4  12      103.83       93.26      3.96 o 
  -1   4  12       34.44       24.91      3.50 o 
   0   4  12       56.22       53.97      5.00 o 
   1   4  12       28.16       27.91      2.95 o 
   2   4  12        2.42        4.72      1.70 o 
   3   4  12      376.53      356.51      9.38 o 
   4   4  12       13.31       11.80      2.30 o 
   5   4  12       10.97        9.18      3.07 o 
   6   4  12       32.48       30.00      3.48 o 
   7   4  12        1.72        3.39      2.09 o 
  -7   5  12        0.40        0.21      1.66 o 
  -6   5  12       51.42       49.85      3.69 o 
  -5   5  12       84.17       76.02      4.33 o 
  -4   5  12       21.01       21.33      2.46 o 
  -3   5  12       72.35       79.39      4.24 o 
  -2   5  12        4.90        5.21      1.60 o 
  -1   5  12       24.76       22.89      2.39 o 
   0   5  12        6.34        6.18      1.84 o 
   1   5  12       57.31       50.05      4.04 o 
   2   5  12      191.90      197.57      6.90 o 
   3   5  12       10.68        7.42      2.32 o 
   4   5  12       15.08        9.24      2.20 o 
   5   5  12       44.26       41.89      5.06 o 
   6   5  12        0.05        2.87      2.01 o 
  -6   6  12      154.19      168.41      6.17 o 
  -5   6  12      152.34      165.92      5.71 o 
  -4   6  12       12.29        9.70      2.15 o 
  -3   6  12        1.15        0.42      1.87 o 
  -2   6  12       63.54       58.98      3.74 o 
  -1   6  12       36.07       41.44      3.15 o 
   0   6  12       22.84       24.96      3.09 o 
   1   6  12        0.00       -0.42      1.84 o 
   2   6  12       35.38       32.36      4.20 o 
   3   6  12        0.31        2.42      1.81 o 
   4   6  12       21.09       19.81      2.95 o 
   5   6  12       27.39       24.09      4.30 o 
  -5   7  12       87.02       82.54      5.77 o 
  -4   7  12        7.38        9.26      2.32 o 
  -3   7  12        6.11        3.78      1.67 o 
  -2   7  12        1.25        0.39      1.57 o 
  -1   7  12        6.45        1.27      1.79 o 
   0   7  12        5.78        8.51      2.26 o 
   1   7  12        2.87        0.12      1.16 o 
   2   7  12        0.78       -1.09      2.25 o 
   3   7  12       77.72       98.17      6.18 o 
   4   7  12       28.84       35.47      3.86 o 
   5   7  12      126.95      148.49     11.24 o 
  -4   8  12        0.57       -1.05      1.58 o 
  -3   8  12       26.93       25.82      3.31 o 
  -2   8  12        6.24        5.09      2.04 o 
  -1   8  12        0.80        1.20      1.62 o 
   0   8  12       64.66       73.32      5.28 o 
   1   8  12       12.87       13.83      3.28 o 
   2   8  12        0.37        3.93      2.16 o 
   3   8  12       87.81       89.73      9.46 o 
   4   8  12       76.71       72.18      5.51 o 
  -3   9  12       37.80       45.95      3.82 o 
  -2   9  12        3.50        5.03      2.15 o 
  -1   9  12        8.36        9.79      3.27 o 
   0   9  12       98.67      119.12      6.28 o 
   1   9  12       15.01       13.11      2.73 o 
   2   9  12        4.89        2.60      2.19 o 
  -2 -20  13        4.35        3.74      2.94 o 
  -1 -20  13        2.49        1.30      2.57 o 
   0 -20  13        5.72        0.27      2.26 o 
   1 -20  13       26.13       31.99      4.64 o 
   2 -20  13       41.45       53.60      5.92 o 
  -3 -19  13       24.40       17.92      9.50 o 
  -2 -19  13       15.00       19.80      3.61 o 
  -1 -19  13       73.46       82.47      6.84 o 
   0 -19  13       11.87       10.34      4.73 o 
   1 -19  13       15.01       15.11      6.08 o 
   2 -19  13        0.75        0.49      2.22 o 
   3 -19  13       38.93       42.75      4.26 o 
   4 -19  13        4.48        5.72      3.06 o 
  -4 -18  13        0.17       -2.85      3.81 o 
  -3 -18  13       16.46       15.87      3.31 o 
  -2 -18  13        9.77        6.04      3.29 o 
  -1 -18  13        6.45        2.98      2.96 o 
   0 -18  13        0.00       -2.12      1.79 o 
   1 -18  13        4.16        5.33      2.43 o 
   2 -18  13        4.76        2.80      2.13 o 
   3 -18  13       29.69       34.06      4.88 o 
   4 -18  13        0.26        0.54      1.66 o 
   5 -18  13       16.14       16.61      4.49 o 
  -5 -17  13       28.78       25.90      3.28 o 
  -4 -17  13       11.92       13.29      2.56 o 
  -3 -17  13       18.82       16.06      3.36 o 
  -2 -17  13        0.82       -0.01      1.89 o 
  -1 -17  13        5.94        6.98      4.79 o 
   0 -17  13        6.16        6.82      2.54 o 
   1 -17  13        7.70        3.66      2.42 o 
   2 -17  13        0.99       -0.87      1.53 o 
   3 -17  13      106.74      115.67      5.72 o 
   4 -17  13       17.96       12.10      2.46 o 
   5 -17  13       14.45        9.78      3.32 o 
   6 -17  13       18.66       17.85      3.83 o 
  -6 -16  13       30.09       27.24      5.92 o 
  -5 -16  13        6.67        7.35      2.19 o 
  -4 -16  13        3.80        6.99      2.14 o 
  -3 -16  13        0.33       -1.23      1.77 o 
  -2 -16  13       35.75       37.17      4.33 o 
  -1 -16  13        9.01        8.94      3.61 o 
   0 -16  13        6.35        7.57      2.47 o 
   1 -16  13       27.63       26.55      3.08 o 
   2 -16  13       23.84       26.45      3.12 o 
   3 -16  13       28.26       22.74      4.34 o 
   4 -16  13        0.10        0.36      2.00 o 
   5 -16  13       60.03       55.45      8.67 o 
   6 -16  13       66.60       52.41     20.07 o 
  -6 -15  13       22.05       24.35      3.09 o 
  -5 -15  13       11.34       13.06      3.21 o 
  -4 -15  13        6.22        8.78      2.15 o 
  -3 -15  13       45.57       54.17      4.98 o 
  -2 -15  13       22.62       20.66      3.34 o 
  -1 -15  13        0.02        2.23      1.81 o 
   0 -15  13       12.32       16.62      4.72 o 
   1 -15  13       15.16       14.32      2.40 o 
   2 -15  13        4.97        4.07      1.65 o 
   3 -15  13        0.45       -0.30      1.28 o 
   4 -15  13       72.49       78.23     19.45 o 
   5 -15  13      102.12      111.06      6.75 o 
   6 -15  13       32.11       37.94      7.30 o 
   7 -15  13        2.37        0.79      1.82 o 
  -7 -14  13        0.62        0.90      3.17 o 
  -6 -14  13       95.15      102.19      7.77 o 
  -5 -14  13       29.94       25.70      3.36 o 
  -4 -14  13       32.84       36.26      3.46 o 
  -3 -14  13      183.65      179.19      7.54 o 
  -2 -14  13       41.39       44.67      3.70 o 
  -1 -14  13      177.30      175.41     10.59 o 
   0 -14  13      375.53      387.37      8.98 o 
   1 -14  13       96.93       97.11      4.62 o 
   2 -14  13       74.18       71.41      4.47 o 
   3 -14  13      256.32      263.36     13.60 o 
   4 -14  13        3.39        4.32      2.22 o 
   5 -14  13       27.38       22.69      2.76 o 
   6 -14  13       49.36       59.59      4.39 o 
   7 -14  13        0.26        1.83      1.80 o 
  -7 -13  13        0.30       -1.39      1.81 o 
  -6 -13  13        3.93        1.78      2.48 o 
  -5 -13  13        5.84        6.47      2.01 o 
  -4 -13  13        2.02        0.29      1.48 o 
  -3 -13  13       73.59       79.61      4.28 o 
  -2 -13  13        0.66        0.61      1.13 o 
  -1 -13  13      266.76      259.63      9.36 o 
   0 -13  13       38.50       44.14      2.93 o 
   1 -13  13       56.19       54.18      2.87 o 
   2 -13  13       12.48       12.96      1.62 o 
   3 -13  13        4.85        1.90      1.73 o 
   4 -13  13        6.09        4.95      1.64 o 
   5 -13  13       27.16       25.46      2.82 o 
   6 -13  13        9.92        8.01      2.14 o 
   7 -13  13        8.23        7.54      2.26 o 
   8 -13  13       44.18       52.33      5.39 o 
  -8 -12  13      234.35      276.19     15.35 o 
  -7 -12  13        0.93       -0.78      1.66 o 
  -6 -12  13       73.69       72.91      4.66 o 
  -5 -12  13       36.71       40.28      3.84 o 
  -4 -12  13       52.78       41.57      2.97 o 
  -3 -12  13        5.26        3.06      1.40 o 
  -2 -12  13       11.24       14.31      1.71 o 
  -1 -12  13      652.93      638.24     10.81 o 
   0 -12  13      297.16      301.43      5.79 o 
   1 -12  13      715.33      725.51     13.47 o 
   2 -12  13       39.02       39.77      2.67 o 
   3 -12  13        4.86        5.18      1.27 o 
   4 -12  13       59.42       59.40      3.89 o 
   5 -12  13       16.09       17.54      2.45 o 
   6 -12  13       21.18       17.44      2.59 o 
   7 -12  13       15.03       11.97      2.07 o 
   8 -12  13      260.91      270.87      6.96 o 
  -8 -11  13        4.38       17.14      3.55 o 
  -7 -11  13       89.40       96.58     13.94 o 
  -6 -11  13       51.84       55.02      4.14 o 
  -5 -11  13       18.17       19.49      2.63 o 
  -4 -11  13        1.30        1.67      1.27 o 
  -3 -11  13      168.18      155.30      4.24 o 
  -2 -11  13      743.13      710.97     11.73 o 
  -1 -11  13        0.83        2.27      0.93 o 
   0 -11  13       30.73       28.30      2.45 o 
   1 -11  13       21.73       20.11      1.59 o 
   2 -11  13      992.88      991.54     16.41 o 
   3 -11  13      407.25      380.46      6.88 o 
   4 -11  13       17.15       17.04      2.23 o 
   5 -11  13       29.61       28.62      2.43 o 
   6 -11  13       69.88       61.66      3.55 o 
   7 -11  13       47.80       49.62      3.18 o 
   8 -11  13        1.28        1.97      1.34 o 
  -8 -10  13       60.91       71.76     10.22 o 
  -7 -10  13        3.27        3.15      2.47 o 
  -6 -10  13      143.99      148.24      5.62 o 
  -5 -10  13        0.46        1.05      1.17 o 
  -4 -10  13        8.17        5.81      1.29 o 
  -3 -10  13       77.39       63.74      2.65 o 
  -2 -10  13        6.10        8.37      1.15 o 
  -1 -10  13        1.17        2.14      0.93 o 
   0 -10  13        5.82        7.54      1.03 o 
   1 -10  13       11.04       13.85      1.20 o 
   2 -10  13      108.24      113.31      2.48 o 
   3 -10  13      101.54       93.60      3.25 o 
   4 -10  13        4.39        3.55      0.99 o 
   5 -10  13        1.15        1.48      1.19 o 
   6 -10  13       90.06       96.16      3.23 o 
   7 -10  13       22.65       28.33      2.57 o 
   8 -10  13        6.17        4.97      1.59 o 
  -8  -9  13       60.09       65.46      5.90 o 
  -7  -9  13       14.67       10.86      3.58 o 
  -6  -9  13      175.20      187.39      9.47 o 
  -5  -9  13       11.93       15.05      1.80 o 
  -4  -9  13        9.02        8.45      1.74 o 
  -3  -9  13      105.28       91.72      2.90 o 
  -2  -9  13      563.09      521.66      9.46 o 
  -1  -9  13       64.68       60.86      2.56 o 
   0  -9  13        0.37        0.16      0.65 o 
   1  -9  13      170.30      152.95      3.18 o 
   2  -9  13      815.03      760.24      7.25 o 
   3  -9  13      209.90      198.43      4.12 o 
   4  -9  13       36.97       29.38      2.18 o 
   5  -9  13        0.25        0.25      0.66 o 
   6  -9  13      112.17      120.02      3.52 o 
   7  -9  13      114.40      120.20      4.24 o 
   8  -9  13      127.31      135.16      4.71 o 
  -8  -8  13        3.36        2.87      4.69 o 
  -7  -8  13        2.68        6.04      2.54 o 
  -6  -8  13       28.79       20.33      2.68 o 
  -5  -8  13       29.48       31.88      2.82 o 
  -4  -8  13      146.68      130.32      3.79 o 
  -3  -8  13       80.45       78.45      2.90 o 
  -2  -8  13       76.69       68.38      2.41 o 
  -1  -8  13      532.31      524.18      7.28 o 
   0  -8  13      885.07      833.08      9.98 o 
   1  -8  13      485.84      493.47      5.52 o 
   2  -8  13        8.60        9.36      0.93 o 
   3  -8  13       40.97       40.86      1.74 o 
   4  -8  13      170.94      171.72      3.72 o 
   5  -8  13       25.62       24.33      1.51 o 
   6  -8  13       14.14       10.27      1.53 o 
   7  -8  13       25.06       26.45      2.18 o 
   8  -8  13        6.61       10.97      1.92 o 
  -8  -7  13       54.57       73.31      7.94 o 
  -7  -7  13       13.82       14.66      2.52 o 
  -6  -7  13        2.31        1.24      1.65 o 
  -5  -7  13        7.97        5.42      1.28 o 
  -4  -7  13      740.91      668.20      9.77 o 
  -3  -7  13      181.18      180.53      3.91 o 
  -2  -7  13       29.67       21.52      2.14 o 
  -1  -7  13       45.03       45.09      1.77 o 
   0  -7  13        0.00       -0.60      0.48 o 
   1  -7  13      146.14      140.73      2.65 o 
   2  -7  13       46.74       43.40      1.83 o 
   3  -7  13       54.39       52.97      1.95 o 
   4  -7  13      754.82      679.57      7.25 o 
   5  -7  13        0.10       -0.41      0.67 o 
   6  -7  13       35.88       40.99      2.27 o 
   7  -7  13        5.60        6.18      1.41 o 
   8  -7  13      118.85      133.18      4.43 o 
  -8  -6  13       81.26       96.50      9.78 o 
  -7  -6  13        0.35       -0.83      2.17 o 
  -6  -6  13        2.33        3.34      1.72 o 
  -5  -6  13       26.48       33.83      3.00 o 
  -4  -6  13        3.87        1.07      0.86 o 
  -3  -6  13      120.55      106.75      2.71 o 
  -2  -6  13       16.13       11.35      1.12 o 
  -1  -6  13       54.06       56.89      1.94 o 
   0  -6  13      747.37      705.70      6.94 o 
   1  -6  13       66.62       73.87      1.71 o 
   2  -6  13       59.45       51.02      2.52 o 
   3  -6  13        9.56        8.73      0.98 o 
   4  -6  13       25.17       22.52      1.60 o 
   5  -6  13        6.49        7.76      1.06 o 
   6  -6  13        1.49        1.38      0.90 o 
   7  -6  13        0.73       -0.62      0.93 o 
   8  -6  13      153.95      143.96      4.37 o 
  -9  -5  13        0.23        5.24      4.65 o 
  -8  -5  13       19.54       35.74      6.51 o 
  -7  -5  13        0.24        4.03      3.30 o 
  -6  -5  13        3.36        5.34      1.82 o 
  -5  -5  13       11.90        9.32      1.99 o 
  -4  -5  13      396.64      354.31      8.27 o 
  -3  -5  13       56.57       55.17      2.09 o 
  -2  -5  13      449.49      403.08      5.57 o 
  -1  -5  13      492.68      497.13      5.79 o 
   0  -5  13        0.27        0.34      0.52 o 
   1  -5  13      409.73      398.73      4.44 o 
   2  -5  13      757.56      667.56      7.93 o 
   3  -5  13      115.56       98.16      3.00 o 
   4  -5  13       48.92       42.68      1.66 o 
   5  -5  13       12.03       10.06      1.31 o 
   6  -5  13      150.34      150.04      3.67 o 
   7  -5  13       12.76       10.68      1.46 o 
   8  -5  13       30.72       31.13      2.31 o 
  -8  -4  13      100.39       85.38     10.13 o 
  -7  -4  13        1.55        2.41      1.76 o 
  -6  -4  13       92.10      101.98      4.59 o 
  -5  -4  13      186.24      172.95      5.67 o 
  -4  -4  13        1.97        1.10      1.67 o 
  -3  -4  13       43.81       42.59      3.68 o 
  -2  -4  13     1239.47     1150.72     13.18 o 
  -1  -4  13      165.01      169.25      3.65 o 
   0  -4  13       16.46       17.12      1.01 o 
   1  -4  13      392.75      397.74      4.49 o 
   2  -4  13     1427.33     1357.16     13.16 o 
   3  -4  13      248.48      236.37      3.64 o 
   4  -4  13       28.65       39.63      2.34 o 
   5  -4  13      119.39      112.65      3.57 o 
   6  -4  13        2.94        3.11      1.00 o 
   7  -4  13        5.91       10.21      1.92 o 
   8  -4  13       19.58       22.85      2.50 o 
  -8  -3  13       72.78       78.82      6.95 o 
  -7  -3  13      187.08      165.18      8.91 o 
  -6  -3  13       13.57       10.33      2.10 o 
  -5  -3  13       79.03       70.19      5.83 o 
  -4  -3  13      115.64      113.22      4.55 o 
  -3  -3  13      111.97      127.79      3.61 o 
  -2  -3  13        0.08       -0.36      0.72 o 
  -1  -3  13      445.25      450.10      6.70 o 
   0  -3  13      100.67      103.65      3.23 o 
   1  -3  13      224.38      228.72      3.38 o 
   2  -3  13       88.64       78.96      1.77 o 
   3  -3  13       41.60       31.24      2.38 o 
   4  -3  13        4.01        6.29      1.38 o 
   5  -3  13       39.67       33.72      2.64 o 
   6  -3  13        0.05        0.80      1.05 o 
   7  -3  13      113.08      118.61      4.24 o 
   8  -3  13        4.76        5.15      1.40 o 
  -8  -2  13      133.58      118.07      6.66 o 
  -7  -2  13        9.66        9.82      2.27 o 
  -6  -2  13      111.39      107.69      5.01 o 
  -5  -2  13      109.40       95.84      5.16 o 
  -4  -2  13       26.10       28.13      3.49 o 
  -3  -2  13       27.38       23.41      1.93 o 
  -2  -2  13        0.00        0.49      0.90 o 
  -1  -2  13       36.49       28.80      2.08 o 
   0  -2  13     2023.01     2023.87     21.09 o 
   1  -2  13       56.22       56.87      2.48 o 
   2  -2  13      141.24      136.61      3.58 o 
   3  -2  13        8.45        7.99      1.74 o 
   4  -2  13        3.81        4.97      1.33 o 
   5  -2  13       62.47       63.76      3.66 o 
   6  -2  13       59.01       59.78      3.23 o 
   7  -2  13       12.69       10.08      1.83 o 
   8  -2  13       33.70       20.51      2.32 o 
  -8  -1  13        7.19       10.51      3.08 o 
  -7  -1  13        1.50        2.44      1.91 o 
  -6  -1  13       12.18       12.71      2.37 o 
  -5  -1  13       12.63       12.71      1.98 o 
  -4  -1  13       98.77       97.98      3.67 o 
  -3  -1  13      227.63      204.74      5.18 o 
  -2  -1  13        2.81        3.00      1.05 o 
  -1  -1  13       67.11       63.94      3.17 o 
   0  -1  13      125.73      127.66      4.12 o 
   1  -1  13        1.89        4.37      1.30 o 
   2  -1  13      177.80      186.46      9.87 o 
   3  -1  13      249.40      220.37      7.89 o 
   4  -1  13       10.81       15.10      3.37 o 
   5  -1  13        9.62        9.18      3.11 o 
   6  -1  13       19.82       18.93      2.33 o 
   7  -1  13        0.02       -0.88      1.12 o 
   8  -1  13       58.17       57.67      3.64 o 
  -8   0  13       73.14       75.11      6.59 o 
  -7   0  13        0.94       -1.53      1.68 o 
  -6   0  13      231.55      247.28      7.56 o 
  -5   0  13       23.50       19.34      2.30 o 
  -4   0  13       46.15       47.28      3.04 o 
  -3   0  13       48.32       43.56      2.86 o 
  -2   0  13      616.91      581.77      9.92 o 
  -1   0  13        0.01        3.06      1.16 o 
   0   0  13     1171.74     1199.17     18.93 o 
   1   0  13      184.08      180.90      4.87 o 
   2   0  13       16.71       12.85      2.03 o 
   3   0  13      226.26      208.94      7.13 o 
   4   0  13      205.82      236.46     10.35 o 
   5   0  13       46.50       41.80      4.50 o 
   6   0  13       24.48       29.56      3.26 o 
   7   0  13        0.00       -0.32      1.43 o 
   8   0  13        4.18        2.74      1.71 o 
  -8   1  13        1.27        3.11      2.41 o 
  -7   1  13       58.82       67.85      4.87 o 
  -6   1  13       66.45       74.83      5.96 o 
  -5   1  13        3.15        3.39      1.41 o 
  -4   1  13      236.47      233.19      7.82 o 
  -3   1  13       91.08       86.92      3.72 o 
  -2   1  13        8.64        5.38      1.41 o 
  -1   1  13       68.61       70.30      5.18 o 
   0   1  13      142.48      148.38      7.95 o 
   1   1  13        0.53        2.57      1.29 o 
   2   1  13       11.20       10.04      2.05 o 
   3   1  13        1.26        0.34      1.30 o 
   4   1  13       12.11       12.08      2.17 o 
   5   1  13        0.41        3.19      2.20 o 
   6   1  13        0.00        1.03      1.67 o 
   7   1  13       13.71       19.80      2.46 o 
  -7   2  13       17.08       26.32      2.78 o 
  -6   2  13      158.27      187.04      7.81 o 
  -5   2  13       90.32       95.14      4.19 o 
  -4   2  13        7.01        3.74      1.45 o 
  -3   2  13       22.12       30.59      2.57 o 
  -2   2  13       28.79       16.99      2.07 o 
  -1   2  13        3.79        1.86      1.36 o 
   0   2  13      115.58      119.01      4.16 o 
   1   2  13        0.22        0.11      1.23 o 
   2   2  13       21.68       16.18      2.36 o 
   3   2  13       56.53       60.35      4.33 o 
   4   2  13       18.01       20.66      2.75 o 
   5   2  13       37.40       47.01      5.10 o 
   6   2  13       13.25       12.83      4.23 o 
   7   2  13       28.36       31.27      3.58 o 
  -7   3  13       32.18       29.99      3.93 o 
  -6   3  13       13.89       11.89      3.09 o 
  -5   3  13        6.12        2.90      1.57 o 
  -4   3  13      133.57      133.15      4.67 o 
  -3   3  13        0.90       -0.48      1.03 o 
  -2   3  13        9.27        6.38      1.59 o 
  -1   3  13       29.09       30.92      3.78 o 
   0   3  13       48.07       40.06      2.93 o 
   1   3  13       87.99       77.36      4.56 o 
   2   3  13      172.90      165.90     10.17 o 
   3   3  13        5.75        3.67      1.68 o 
   4   3  13       11.85        9.10      2.22 o 
   5   3  13       13.77        8.15      3.17 o 
   6   3  13       11.29        5.50      3.08 o 
  -6   4  13        1.89        0.77      1.51 o 
  -5   4  13        1.75        0.52      1.50 o 
  -4   4  13        0.18        1.01      1.42 o 
  -3   4  13      224.34      214.65      6.54 o 
  -2   4  13        5.05        2.69      1.31 o 
  -1   4  13       65.44       67.17      6.17 o 
   0   4  13       99.18       83.40      5.11 o 
   1   4  13        3.74        2.54      1.61 o 
   2   4  13        7.77       11.12      2.30 o 
   3   4  13       81.72       91.03      5.22 o 
   4   4  13       14.83       11.04      2.32 o 
   5   4  13        0.40       -1.18      2.49 o 
   6   4  13       31.28       25.76      3.42 o 
  -6   5  13        0.38        2.43      1.92 o 
  -5   5  13       18.04       14.02      2.34 o 
  -4   5  13      181.40      195.29      6.05 o 
  -3   5  13       15.03       19.29      2.49 o 
  -2   5  13       59.00       56.01      3.62 o 
  -1   5  13        0.26        0.88      1.44 o 
   0   5  13       76.36       80.25      6.34 o 
   1   5  13        3.15        2.27      1.67 o 
   2   5  13      230.55      238.41      7.91 o 
   3   5  13        9.07        7.00      2.13 o 
   4   5  13        2.60        3.08      2.04 o 
   5   5  13      309.22      315.17     12.11 o 
  -5   6  13       67.28       56.09      5.35 o 
  -4   6  13       46.78       45.13      3.56 o 
  -3   6  13       19.01       24.69      2.67 o 
  -2   6  13       44.52       37.10      7.11 o 
  -1   6  13        8.09        7.30      2.16 o 
   0   6  13       14.52       14.33      2.67 o 
   1   6  13       43.39       55.29      4.54 o 
   2   6  13        1.78        1.29      1.81 o 
   3   6  13       19.81       17.11      2.95 o 
   4   6  13      114.62      108.85      7.23 o 
   5   6  13        0.52        3.32      6.24 o 
  -4   7  13      108.24      112.11      5.44 o 
  -3   7  13       26.03       28.04      3.04 o 
  -2   7  13       50.95       54.96      3.84 o 
  -1   7  13       23.79       29.89      3.58 o 
   0   7  13        8.57        7.19      2.28 o 
   1   7  13        1.26        0.26      1.64 o 
   2   7  13       89.06       79.86      5.53 o 
   3   7  13        1.02        2.99      2.18 o 
   4   7  13       21.71       20.92      4.49 o 
  -3   8  13       12.81       12.14      2.36 o 
  -2   8  13       12.18       10.00      2.49 o 
  -1   8  13       19.17       16.97      3.02 o 
   0   8  13        1.42       -2.10      1.66 o 
   1   8  13        0.56        0.47      1.61 o 
   2   8  13       41.64       55.58      4.99 o 
  -1 -20  14       32.00       28.74      4.47 o 
   0 -20  14       14.33        9.71      3.28 o 
   1 -20  14        1.11        1.11      3.31 o 
   2 -20  14        0.06       -1.16      2.19 o 
  -3 -19  14       79.18       77.94      6.75 o 
  -2 -19  14       44.95       37.52      9.80 o 
  -1 -19  14        3.71        8.90      3.08 o 
   0 -19  14        5.96        5.56      2.85 o 
   1 -19  14       12.05        7.02      4.38 o 
   2 -19  14        2.78        1.73      2.57 o 
   3 -19  14       66.11       74.89      5.47 o 
  -4 -18  14       11.25       13.13      2.64 o 
  -3 -18  14       14.93       14.99      3.33 o 
  -2 -18  14        0.10        0.02      2.02 o 
  -1 -18  14       11.59       15.04      3.27 o 
   0 -18  14       31.47       27.91      4.26 o 
   1 -18  14       10.45       15.10      6.95 o 
   2 -18  14        0.69       -1.26      1.50 o 
   3 -18  14        0.08        0.85      1.84 o 
   4 -18  14       15.08       17.44      3.84 o 
   5 -18  14       88.49       86.66      7.48 o 
  -5 -17  14       25.92       37.07      4.78 o 
  -4 -17  14       28.66       33.38      3.57 o 
  -3 -17  14       14.30       12.98      3.70 o 
  -2 -17  14        3.36        6.73      2.70 o 
  -1 -17  14       97.08       98.30      6.57 o 
   0 -17  14       14.30       11.39      2.97 o 
   1 -17  14        2.91        7.38      2.56 o 
   2 -17  14        6.96        2.00      1.78 o 
   3 -17  14       38.38       35.11      3.66 o 
   4 -17  14        6.05        7.13      2.15 o 
   5 -17  14        2.60        5.55      2.71 o 
  -5 -16  14        7.13        5.25      2.19 o 
  -4 -16  14      256.72      283.71     11.77 o 
  -3 -16  14      184.97      186.62      8.20 o 
  -2 -16  14        0.51       -0.57      2.01 o 
  -1 -16  14       41.94       40.13      4.48 o 
   0 -16  14       42.37       43.95      7.81 o 
   1 -16  14       24.47       25.17      3.00 o 
   2 -16  14       10.67        9.28      2.19 o 
   3 -16  14      263.09      258.18      8.09 o 
   4 -16  14      315.02      339.41     12.28 o 
   5 -16  14        3.54        0.04      1.89 o 
   6 -16  14       54.77       54.70      6.06 o 
  -6 -15  14       11.96       10.42      2.74 o 
  -5 -15  14        1.48        1.11      2.38 o 
  -4 -15  14        5.54       12.93      3.81 o 
  -3 -15  14        5.34        3.77      2.15 o 
  -2 -15  14       74.32       81.41      8.77 o 
  -1 -15  14       90.61       90.72      5.50 o 
   0 -15  14        0.11       -0.95      1.70 o 
   1 -15  14        6.21        6.40      1.83 o 
   2 -15  14       65.80       59.39      4.30 o 
   3 -15  14       61.22       63.07      4.54 o 
   4 -15  14       32.37       38.43      4.78 o 
   5 -15  14       69.64       70.03      6.41 o 
   6 -15  14        1.45        0.87      2.34 o 
  -7 -14  14        9.60        5.30      2.23 o 
  -6 -14  14       18.88       22.30      3.05 o 
  -5 -14  14        8.99       10.18      2.46 o 
  -4 -14  14        0.65       -0.17      1.57 o 
  -3 -14  14      371.19      369.77      9.26 o 
  -2 -14  14       22.02       27.08      5.89 o 
  -1 -14  14       10.84       10.26      2.59 o 
   0 -14  14      222.24      210.22      9.77 o 
   1 -14  14       93.33       93.79      4.68 o 
   2 -14  14       22.73       24.43      2.76 o 
   3 -14  14      303.71      303.65     10.71 o 
   4 -14  14       17.13       16.30      6.76 o 
   5 -14  14        0.98       -2.57      1.84 o 
   6 -14  14       68.12       72.28      5.40 o 
   7 -14  14       74.99      101.56      5.66 o 
  -7 -13  14       25.98       30.06      4.16 o 
  -6 -13  14        2.95        3.62      2.02 o 
  -5 -13  14        0.39        0.11      1.69 o 
  -4 -13  14      187.20      187.27      6.48 o 
  -3 -13  14       65.36       61.97      4.20 o 
  -2 -13  14       96.69      108.50      4.79 o 
  -1 -13  14      346.20      369.39      9.25 o 
   0 -13  14       28.32       31.01      2.67 o 
   1 -13  14      606.40      618.60     10.43 o 
   2 -13  14       44.78       56.06      3.96 o 
   3 -13  14       40.71       29.93      3.78 o 
   4 -13  14       33.35       36.37      5.35 o 
   5 -13  14        1.67        1.50      1.50 o 
   6 -13  14        0.06        1.35      1.66 o 
   7 -13  14       27.55       31.93      3.55 o 
  -7 -12  14      107.27      145.46      7.67 o 
  -6 -12  14      132.16      145.31      6.24 o 
  -5 -12  14        1.20        1.17      1.69 o 
  -4 -12  14       43.28       44.61      4.50 o 
  -3 -12  14       15.83       22.63      2.72 o 
  -2 -12  14      155.48      147.55      4.59 o 
  -1 -12  14      954.81      957.64     14.71 o 
   0 -12  14     1423.03     1428.83     17.73 o 
   1 -12  14      678.68      687.17     10.98 o 
   2 -12  14      146.32      152.36      4.81 o 
   3 -12  14       16.15       17.57      3.18 o 
   4 -12  14       21.99       22.98      2.61 o 
   5 -12  14        3.90        0.94      1.42 o 
   6 -12  14       89.11       99.62      5.19 o 
   7 -12  14      108.40      109.94      6.72 o 
  -7 -11  14        3.76        4.03      2.62 o 
  -6 -11  14       10.24       12.62      2.47 o 
  -5 -11  14       78.73       91.97      4.97 o 
  -4 -11  14        7.13        3.94      1.78 o 
  -3 -11  14       37.31       29.33      2.48 o 
  -2 -11  14        1.21        1.46      0.96 o 
  -1 -11  14       49.48       51.92      2.56 o 
   0 -11  14       15.18       16.13      1.43 o 
   1 -11  14       40.87       39.23      1.93 o 
   2 -11  14        6.50        8.38      1.43 o 
   3 -11  14       84.87       73.19      2.74 o 
   4 -11  14       79.28       77.99      4.14 o 
   5 -11  14       15.41       16.90      2.52 o 
   6 -11  14        0.92       -0.37      1.20 o 
   7 -11  14        0.36        0.46      1.25 o 
   8 -11  14        6.03        5.92      1.60 o 
  -8 -10  14       16.32       22.48      5.99 o 
  -7 -10  14       82.25       99.11      7.71 o 
  -6 -10  14       16.98       21.49      2.79 o 
  -5 -10  14       45.15       46.77      3.67 o 
  -4 -10  14        7.43        3.50      1.48 o 
  -3 -10  14       64.83       57.55      2.93 o 
  -2 -10  14        0.36       -0.01      0.76 o 
  -1 -10  14      182.74      186.36      5.40 o 
   0 -10  14     1009.81      974.69     11.72 o 
   1 -10  14      242.36      237.42      4.34 o 
   2 -10  14        0.03        0.81      0.76 o 
   3 -10  14        8.41        7.68      1.28 o 
   4 -10  14        7.12        6.19      1.17 o 
   5 -10  14       15.06       13.18      1.62 o 
   6 -10  14       39.88       40.66      2.64 o 
   7 -10  14       98.34      104.63      4.07 o 
   8 -10  14      107.85      104.93      4.30 o 
  -8  -9  14       40.35       51.12      7.01 o 
  -7  -9  14       32.01       41.01      4.62 o 
  -6  -9  14        5.41        2.76      2.03 o 
  -5  -9  14        3.00        2.77      1.58 o 
  -4  -9  14        0.96        0.59      0.99 o 
  -3  -9  14       77.20       62.17      2.86 o 
  -2  -9  14       16.31       12.38      1.35 o 
  -1  -9  14       20.93       19.43      1.54 o 
   0  -9  14        0.06        0.34      0.75 o 
   1  -9  14        3.87        3.85      0.75 o 
   2  -9  14        0.00       -0.20      0.54 o 
   3  -9  14       68.38       60.43      2.17 o 
   4  -9  14        0.64        3.14      1.01 o 
   5  -9  14       28.44       30.39      2.02 o 
   6  -9  14       23.63       34.03      2.09 o 
   7  -9  14        4.32        3.38      1.18 o 
   8  -9  14       28.68       24.70      2.51 o 
  -8  -8  14        4.64        7.10      2.71 o 
  -7  -8  14        7.71       11.89      2.55 o 
  -6  -8  14        0.46        1.77      1.78 o 
  -5  -8  14       37.81       35.48      4.39 o 
  -4  -8  14      134.99      133.76      4.76 o 
  -3  -8  14      182.43      185.61      4.42 o 
  -2  -8  14       78.35       72.74      2.77 o 
  -1  -8  14       26.95       18.28      1.44 o 
   0  -8  14       31.62       27.12      1.50 o 
   1  -8  14       16.49       12.87      0.87 o 
   2  -8  14        6.54        7.57      0.95 o 
   3  -8  14      417.07      441.73      5.62 o 
   4  -8  14       26.97       32.85      1.95 o 
   5  -8  14        0.10       -0.22      0.67 o 
   6  -8  14        8.94        8.30      1.14 o 
   7  -8  14        3.00        2.61      1.14 o 
   8  -8  14       16.22       18.43      2.01 o 
  -8  -7  14        0.01        2.66      4.03 o 
  -7  -7  14       31.74       24.11      3.98 o 
  -6  -7  14        4.88        5.13      1.90 o 
  -5  -7  14       48.64       41.41      3.44 o 
  -4  -7  14       28.28       24.75      2.62 o 
  -3  -7  14        7.02        9.39      1.47 o 
  -2  -7  14       62.73       60.17      2.46 o 
  -1  -7  14      289.56      272.83      4.34 o 
   0  -7  14        2.51        1.08      0.62 o 
   1  -7  14      149.89      148.77      2.93 o 
   2  -7  14       20.78       21.64      1.46 o 
   3  -7  14       14.57       12.11      1.15 o 
   4  -7  14       20.02       20.16      1.82 o 
   5  -7  14        0.35        1.90      0.76 o 
   6  -7  14        6.79        7.82      1.23 o 
   7  -7  14       28.69       37.32      2.63 o 
   8  -7  14        0.36        1.64      1.23 o 
  -8  -6  14       30.46       34.66      6.71 o 
  -7  -6  14       37.06       37.66      4.48 o 
  -6  -6  14      203.37      194.39      8.18 o 
  -5  -6  14      103.51      101.54      5.90 o 
  -4  -6  14        4.79        4.44      1.34 o 
  -3  -6  14       52.59       59.42      2.37 o 
  -2  -6  14      237.37      221.09      3.93 o 
  -1  -6  14        0.30       -0.46      0.66 o 
   0  -6  14       28.70       28.49      1.28 o 
   1  -6  14        0.03       -0.09      0.55 o 
   2  -6  14       33.59       32.45      1.78 o 
   3  -6  14       27.15       18.27      1.92 o 
   4  -6  14       84.02       90.85      2.80 o 
   5  -6  14       27.82       32.06      1.71 o 
   6  -6  14      125.22      127.88      3.36 o 
   7  -6  14       94.94      107.15      3.31 o 
   8  -6  14       24.81       24.04      2.12 o 
  -8  -5  14      119.85      146.87     10.99 o 
  -7  -5  14       70.26       82.35      6.36 o 
  -6  -5  14       12.11       15.96      7.73 o 
  -5  -5  14       43.01       37.96      3.28 o 
  -4  -5  14       72.29       49.21      3.52 o 
  -3  -5  14       16.48       11.57      1.66 o 
  -2  -5  14        0.24        1.57      0.96 o 
  -1  -5  14       66.16       60.66      2.12 o 
   0  -5  14        8.53        7.66      0.84 o 
   1  -5  14        7.87        8.62      0.73 o 
   2  -5  14        7.66       11.70      1.20 o 
   3  -5  14      202.64      194.47      4.24 o 
   4  -5  14      105.23       81.01      2.79 o 
   5  -5  14       34.97       29.18      1.80 o 
   6  -5  14       31.43       37.64      2.12 o 
   7  -5  14       94.14       93.36      3.92 o 
   8  -5  14       25.73       35.84      2.47 o 
  -8  -4  14        9.87       14.20      5.56 o 
  -7  -4  14        9.56       10.45      2.99 o 
  -6  -4  14       24.37       22.17      2.82 o 
  -5  -4  14        1.64        1.95      1.64 o 
  -4  -4  14        0.14        0.66      1.45 o 
  -3  -4  14       36.21       34.86      5.55 o 
  -2  -4  14      172.97      173.24      3.87 o 
  -1  -4  14        6.28        5.64      1.10 o 
   0  -4  14     2446.55     2434.53     24.86 o 
   1  -4  14       33.09       33.77      1.61 o 
   2  -4  14      175.06      186.27      3.23 o 
   3  -4  14      319.69      318.08      5.84 o 
   4  -4  14       11.35        8.78      1.60 o 
   5  -4  14        0.29        0.29      0.98 o 
   6  -4  14        0.02        1.76      0.92 o 
   7  -4  14       69.39       57.30      2.99 o 
   8  -4  14       98.96      102.91      3.87 o 
  -8  -3  14       83.18      106.94      6.87 o 
  -7  -3  14       71.98       80.06      5.04 o 
  -6  -3  14        0.01       -0.49      1.42 o 
  -5  -3  14        7.08        5.93      1.79 o 
  -4  -3  14       45.76       59.07      4.94 o 
  -3  -3  14      112.61      104.80      4.43 o 
  -2  -3  14      764.90      727.73     10.64 o 
  -1  -3  14      138.89      138.03      3.51 o 
   0  -3  14      244.64      252.08      4.83 o 
   1  -3  14       15.50       17.32      1.58 o 
   2  -3  14      557.99      543.52      8.21 o 
   3  -3  14      116.05      106.06      7.89 o 
   4  -3  14        2.35        3.44      1.41 o 
   5  -3  14        1.43        0.22      1.16 o 
   6  -3  14       88.01       99.42      3.77 o 
   7  -3  14        0.49        2.06      1.38 o 
   8  -3  14      183.65      191.74      4.86 o 
  -8  -2  14       33.84       34.58      4.64 o 
  -7  -2  14        8.98        8.37      2.25 o 
  -6  -2  14        2.06        2.54      2.40 o 
  -5  -2  14       98.50      111.58      4.90 o 
  -4  -2  14       29.94       27.22      2.84 o 
  -3  -2  14      218.62      195.25      5.17 o 
  -2  -2  14       36.08       38.66      2.68 o 
  -1  -2  14       20.37       17.89      1.83 o 
   0  -2  14      152.55      158.77      4.26 o 
   1  -2  14       19.32       16.62      1.92 o 
   2  -2  14        6.01        5.19      1.16 o 
   3  -2  14      128.64      118.80      4.83 o 
   4  -2  14       45.52       58.05      3.98 o 
   5  -2  14       10.75       13.87      2.66 o 
   6  -2  14       49.00       43.29      3.29 o 
   7  -2  14        0.05        1.15      1.28 o 
   8  -2  14       29.16       29.08      2.74 o 
  -8  -1  14        0.86        1.83      2.57 o 
  -7  -1  14       35.68       37.11      3.84 o 
  -6  -1  14        0.04        1.98      1.91 o 
  -5  -1  14        0.35        1.34      1.59 o 
  -4  -1  14      177.08      178.01      5.14 o 
  -3  -1  14       32.07       36.53      3.08 o 
  -2  -1  14      332.04      318.81     11.01 o 
  -1  -1  14      260.40      256.13      6.35 o 
   0  -1  14      197.57      204.37      6.05 o 
   1  -1  14       14.42       18.34      2.60 o 
   2  -1  14      821.38      758.05     16.37 o 
   3  -1  14       75.50       74.76      7.01 o 
   4  -1  14       29.73       32.85      3.21 o 
   5  -1  14       71.49       76.90      7.44 o 
   6  -1  14      151.21      147.25     10.05 o 
   7  -1  14        2.99        4.87      1.78 o 
  -7   0  14       29.71       34.88      5.18 o 
  -6   0  14       31.21       30.72      3.38 o 
  -5   0  14       28.75       30.26      2.67 o 
  -4   0  14        8.97        9.56      2.40 o 
  -3   0  14        4.66        7.82      1.57 o 
  -2   0  14       85.23       86.53      3.71 o 
  -1   0  14       26.06       24.55      2.34 o 
   0   0  14      734.06      764.93     16.76 o 
   1   0  14        3.69        7.14      1.52 o 
   2   0  14        9.22       10.64      2.07 o 
   3   0  14       21.01       20.97      2.57 o 
   4   0  14       93.43       93.46      5.01 o 
   5   0  14       12.07        6.25      2.59 o 
   6   0  14      144.92      146.30      6.10 o 
   7   0  14        7.73        8.07      2.20 o 
  -7   1  14        0.06        0.72      2.03 o 
  -6   1  14        4.78        6.99      2.38 o 
  -5   1  14       74.66       82.77      4.34 o 
  -4   1  14      186.72      196.36      5.61 o 
  -3   1  14       90.25       89.70      4.57 o 
  -2   1  14       27.50       24.60      2.39 o 
  -1   1  14       10.98       11.93      1.88 o 
   0   1  14       11.56       10.96      2.02 o 
   1   1  14        5.69        5.09      1.71 o 
   2   1  14       12.87       10.29      2.84 o 
   3   1  14       33.76       41.40      3.62 o 
   4   1  14       26.42       40.64      4.33 o 
   5   1  14      380.34      414.77     13.86 o 
   6   1  14       12.22       20.14      2.96 o 
   7   1  14       32.95       28.18      3.78 o 
  -7   2  14       10.44       12.63      3.41 o 
  -6   2  14        0.71        0.43      1.58 o 
  -5   2  14        3.12        3.97      1.67 o 
  -4   2  14        5.12        5.05      1.61 o 
  -3   2  14       40.41       40.69      3.07 o 
  -2   2  14       60.39       60.59      3.61 o 
  -1   2  14       61.88       67.80      3.78 o 
   0   2  14       23.85       20.17      2.29 o 
   1   2  14       26.05       30.41      3.19 o 
   2   2  14       86.43       81.60      5.08 o 
   3   2  14      160.78      155.17      6.11 o 
   4   2  14        0.22        0.59      1.69 o 
   5   2  14       10.14        7.25      5.38 o 
   6   2  14       25.69       22.60      3.26 o 
  -6   3  14       20.21       19.55      2.55 o 
  -5   3  14       71.82       73.13      4.31 o 
  -4   3  14       31.01       27.36      2.75 o 
  -3   3  14        0.64       -1.09      1.16 o 
  -2   3  14       51.35       43.63      3.27 o 
  -1   3  14       67.62       67.09      4.33 o 
   0   3  14       84.52       82.83      5.10 o 
   1   3  14        9.69       13.37      2.39 o 
   2   3  14      105.85      106.05      5.43 o 
   3   3  14      138.46      134.96      5.87 o 
   4   3  14        2.51        1.50      1.76 o 
   5   3  14       64.50       63.66      6.20 o 
   6   3  14        1.12        3.41      2.07 o 
  -6   4  14        5.10        2.64      1.68 o 
  -5   4  14        1.21        0.20      1.57 o 
  -4   4  14        3.11        2.53      1.49 o 
  -3   4  14       13.26        8.61      1.88 o 
  -2   4  14      206.09      204.37      6.80 o 
  -1   4  14       36.07       34.56      5.45 o 
   0   4  14       18.33       17.51      2.73 o 
   1   4  14       15.66       19.73      2.83 o 
   2   4  14       38.11       35.02      3.63 o 
   3   4  14       57.03       70.08      5.08 o 
   4   4  14       45.29       47.00      4.86 o 
   5   4  14       39.53       25.92      7.15 o 
  -5   5  14        0.06        2.48      1.76 o 
  -4   5  14       91.92       80.10      4.58 o 
  -3   5  14       56.61       59.80      4.65 o 
  -2   5  14       36.56       35.47      3.73 o 
  -1   5  14        0.52        1.41      1.67 o 
   0   5  14        5.61        9.03      3.55 o 
   1   5  14       14.15        5.67      1.99 o 
   2   5  14       25.91       24.84      3.72 o 
   3   5  14       39.28       42.29      4.15 o 
   4   5  14       31.40       33.60      5.21 o 
  -4   6  14        0.07        0.37      1.58 o 
  -3   6  14       87.95       82.05      4.78 o 
  -2   6  14       61.91       58.76      5.97 o 
  -1   6  14        1.57        2.56      1.88 o 
   0   6  14        5.76        5.73      4.02 o 
   1   6  14      229.01      245.94      8.44 o 
   2   6  14        0.79        1.26      1.96 o 
   3   6  14        0.03        2.92      1.98 o 
  -3   7  14      209.01      247.51      7.38 o 
  -2   7  14        0.00       -1.39      1.78 o 
  -1   7  14        0.78        2.72      1.88 o 
   0   7  14        0.00        1.18      1.79 o 
   1   7  14        0.94        0.49      1.89 o 
   2   7  14       12.29       10.84      2.77 o 
   0 -20  15       22.98       26.10      4.37 o 
   1 -20  15       19.41       10.97      3.28 o 
  -2 -19  15        2.92        0.79      2.42 o 
  -1 -19  15       18.50       15.13      3.44 o 
   0 -19  15        1.79       -2.24      2.84 o 
   1 -19  15       80.27       86.09      7.05 o 
   2 -19  15       13.25        6.00      2.80 o 
   3 -19  15        0.30        1.28      1.99 o 
  -4 -18  15       13.97       15.59      2.90 o 
  -3 -18  15       11.31        7.21      2.79 o
[truncated: 69,102 more chars]
